# Supplementary material for: 20-Hydroxyecdysone and Receptor Interplay in the Regulation of Hemolymph Glucose Level in Honeybee (Apis mellifera) Larvae
Source: Metabolites. 2023 Jan 3;13(1):80. doi: 10.3390/metabo13010080 (PMC9865031; doi:10.3390/metabo13010080)
Supplement: Supplementary file 1 [file metabolites-13-00080-s001.zip]

Archive with 9 entries (9 files):
- metabolites-2064967-supplementary-figure.pdf
- Table S1.xlsx
- Table S2.xlsx
- Table S3.xlsx
- Table S4.xlsx
- Table S5.xlsx
- Table S6.xlsx
- Table S7.xlsx
- Table S8.xlsx
