# Supplementary material for: 20-Hydroxyecdysone and Receptor Interplay in the Regulation of Hemolymph Glucose Level in Honeybee (Apis mellifera) Larvae
Source: Metabolites. 2023 Jan 3;13(1):80. doi: 10.3390/metabo13010080 (PMC9865031; doi:10.3390/metabo13010080)
Supplement: Supplementary file 1 [file metabolites-13-00080-s001.zip › Table S1.xlsx]

## Sheet: Sheet1
Table S1 The primer sequences used for qPCR analysis and dsRNA primers sequence
Gene	Application of primers	Sequence (5′-3′)
EcR-F	Primer for qPCR	CCTGGCTCTTTGAACGGGTATGG
EcR-R		CCTCCTCCTCCTCCTCCTCCTC
USP-F		CACTGGACATGAAGCCCGACAC
USP-R		AGGGTGCGACTGCTTTGTTCTG
Pepck-F		GAAGTGTTTGACGGTCGGGATGAG
Pepck -R		GCCTTCTTCTCCTTCCGCTTCAC
Pgm-F		GGTGGTCCTGCTCCAGATTATG
Pgm-R		GCAGCACCTGTTGGCATAGATCTAGC
Gp-F		TCAAGGTGCTTGTGATGAGGCTATG
Gp-R		CTCCATTTCCTAAGCCAGCATCCTC
Gs-F		CAGGAACCTGGCTAGTGGATGG
Gs-R		CGTCCAACTTCCATGCTGCACTTCC
Pk-F		ACTGCCATCCATCCTGAATTAGTTG
Pk-R		CAGGAGTACCTGGTAGATTGACACC
Hk-F		GCACAGGGTCTTCAGGATGTAGAG
Hk-R		CCAATGTTCCTGTGGTATCGTTC
Pi3k-F		TCCTCCTAACGAGCAGACCTTGG
Pi3k-R		AACGCCCGCTACGCATTGTG
Akt-F		GCGTAGAACTTACACCGCCTGATC
Akt-R		AGTTGCTGCCGAGTGACTTTCC
InR-F		TCCTCCTCGTGCTGCTCCAAG
InR-R		CGTAGCTGATGGTCGTGTTCTCG
Ins-F		TCCGTCACTTCTGGTACACCTAGC
Ins-R		GGCTCTTGCTGGTCTCGCTTG
FoxO-F		CGCCGCCTCAACATGGTTCTC
FoxO-R		CAACCGTTCATCTGGAGCACTGG
β-actin -F		TTATATGCCAACACTGTCCTTT
β-actin-R		AGAATTGATCCACCAATCCA
ECR-F	Primer for RNA interference	TAATACGACTCACTATAGGGCGAAGCATGGACACGACTAACGGG
ECR-R		TAATACGACTCACTATAGGGCGAGGCTGTTGCTGCTGATGCGCGA
USP-F		TAATACGACTCACTATAGGGCGAATCATCCAAGGGACTCAGGCC
USP-R		TAATACGACTCACTATAGGGCGACCGCCTCTCTCTTCATTCCC
GFP-F		TAATACGACTCACTATAGGGCGAAGTGGAGAGGGTGAAGGTGA
GFP-R		TAATACGACTCACTATAGGGCGAGGTAAAAGGACAGGGCCATC
Underlined sequences indicate the T7 adaptor; F, forward primer; R, reverse Underlined sequences indicate the T7 adaptor; F, forward primer; R, reverse Underlined sequences indicate the T7 adaptor; F, forward primer; R, reverse primer
