# Supplementary material for: 20-Hydroxyecdysone and Receptor Interplay in the Regulation of Hemolymph Glucose Level in Honeybee (Apis mellifera) Larvae
Source: Metabolites. 2023 Jan 3;13(1):80. doi: 10.3390/metabo13010080 (PMC9865031; doi:10.3390/metabo13010080)
Supplement: Supplementary file 1 [file metabolites-13-00080-s001.zip › Table S2.xlsx]

## Sheet: Sheet1
Table S2 Sample information for metabolomics
Tissue	Sample ID in metabolomics	Group name in results	Experimental description
hemolymph	CK1-5d	CK5d	treated with solvent for 2-day-old larvaes until 5-day-old,as independent biological experiment 1
hemolymph	CK2-5d	CK5d	treated with solvent for 2-day-old larvaes until 5-day-old,as independent biological experiment 2
hemolymph	CK3-5d	CK5d	treated with solvent for 2-day-old larvaes until 5-day-old,as independent biological experiment 3
hemolymph	20E1-5d	20E5d	treated with ecdysone (20E) for 2-day-old larvaes until 5-day-old,as independent biological experiment 1
hemolymph	20E2-5d	20E5d	treated with ecdysone (20E) for 2-day-old larvaes until 5-day-old,as independent biological experiment 2
hemolymph	20E2-5d	20E5d	treated with ecdysone (20E) for 2-day-old larvaes until 5-day-old,as independent biological experiment 3
hemolymph	CK1-6d	CK6d	treated with solvent for 2-day-old larvaes until 6-day-old,as independent biological experiment 1
hemolymph	CK2-6d	CK6d	treated with solvent for 2-day-old larvaes until 6-day-old,as independent biological experiment 2
hemolymph	CK3-6d	CK6d	treated with solvent for 2-day-old larvaes until 6-day-old,as independent biological experiment 3
hemolymph	20E1-6d	20E6d	treated with ecdysone (20E) for 2-day-old larvaes until 6-day-old,as independent biological experiment 1
hemolymph	20E2-6d	20E6d	treated with ecdysone (20E) for 2-day-old larvaes until 6-day-old,as independent biological experiment 2
hemolymph	20E3-6d	20E6d	treated with ecdysone (20E) for 2-day-old larvaes until 6-day-old,as independent biological experiment 3
hemolymph	CK1-7d	CK7d	treated with solvent for 2-day-old larvaes until 7-day-old,as independent biological experiment 1
hemolymph	CK2-7d	CK7d	treated with solvent for 2-day-old larvaes until 7-day-old,as independent biological experiment 2
hemolymph	CK3-7d	CK7d	treated with solvent for 2-day-old larvaes until 7-day-old,as independent biological experiment 3
hemolymph	20E1-7d	20E7d	treated with ecdysone (20E) for 2-day-old larvaes until 7-day-old,as independent biological experiment 1
hemolymph	20E2-7d	20E7d	treated with ecdysone (20E) for 2-day-old larvaes until 7-day-old,as independent biological experiment 2
hemolymph	20E3-7d	20E7d	treated with ecdysone (20E) for 2-day-old larvaes until 7-day-old,as independent biological experiment 3
