# Supplementary material for: 20-Hydroxyecdysone and Receptor Interplay in the Regulation of Hemolymph Glucose Level in Honeybee (Apis mellifera) Larvae
Source: Metabolites. 2023 Jan 3;13(1):80. doi: 10.3390/metabo13010080 (PMC9865031; doi:10.3390/metabo13010080)
Supplement: Supplementary file 1 [file metabolites-13-00080-s001.zip › Table S3.xlsx]

## Sheet: Sheet1
Table S3 List and detailed information of the 896 metabolites identified in honeybee larvae
Index	Compounds	Q1 (Da)	Molecular Weight (Da)	Ionization model	Formula	Class I
MADN0001	Glycine	74.0247	75.032	[M-H]-	C2H5NO2	Amino acid and Its metabolomics
MADN0003	L-Glutamic Acid	146.046	147.053	[M-H]-	C5H9NO4	Amino acid and Its metabolomics
MADN0004	L-Isoleucine	130.087	131.095	[M-H]-	C6H13NO2	Amino acid and Its metabolomics
MADN0006	L-Tryptophan	203.083	204.09	[M-H]-	C11H12N2O2	Amino acid and Its metabolomics
MADN0007	3-Hydroxy-3-Methylpentane-1,5-Dioic Acid	161.046	162.053	[M-H]-	C6H10O5	Amino acid and Its metabolomics
MADN0009	L-Pyroglutamic Acid	128.035	129.043	[M-H]-	C5H7NO3	Amino acid and Its metabolomics
MADN0011	β-Alanine	88.0404	89.0477	[M-H]-	C3H7NO2	Amino acid and Its metabolomics
MADN0012	Ala-Ala	159.077	160.085	[M-H]-	C6H12N2O3	Amino acid and Its metabolomics
MADN0013	Glyc-Pro	171.077	172.085	[M-H]-	C7H12N2O3	Amino acid and Its metabolomics
MADN0014	L-Cystathionine	221.06	222.067	[M-H]-	C7H14N2O4S	Amino acid and Its metabolomics
MADN0015	N-Acetyl-L-Tyrosine	222.077	223.084	[M-H]-	C11H13NO4	Amino acid and Its metabolomics
MADN0016	N-Acetylneuraminic Acid(SA)	308.099	309.106	[M-H]-	C11H19NO9	Amino acid and Its metabolomics
MADN0017	N-Isovaleroylglycine	158.082	159.09	[M-H]-	C7H13NO3	Amino acid and Its metabolomics
MADN0018	N-Propionylglycine	130.1	131.058	[M-H]-	C5H9NO3	Amino acid and Its metabolomics
MADN0020	Phenylacetyl-L-Glutamine	263.104	264.111	[M-H]-	C13H16N2O4	Amino acid and Its metabolomics
MADN0021	Sarcosine	88.0404	89.0477	[M-H]-	C3H7NO2	Amino acid and Its metabolomics
MADN0074	2-Aminoisobutyric Acid	102.056	103.063	[M-H]-	C4H9NO2	Amino acid and Its metabolomics
MADN0078	3,7-Dimethyluric Acid	195.052	196.06	[M-H]-	C7H8N4O3	Amino acid and Its metabolomics
MADN0118	N-Acetylglycine	116.035	117.043	[M-H]-	C4H7NO3	Amino acid and Its metabolomics
MADN0120	3-Hydroxyhippuric Acid	194.046	195.053	[M-H]-	C9H9NO4	Amino acid and Its metabolomics
MADN0157	Trp-Glu	332.2	333.132	[M-H]-	C16H19N3O5	Amino acid and Its metabolomics
MADN0159	N-Acetylornithine	173.094	174.101	[M-H]-	C7H14N2O3	Amino acid and Its metabolomics
MADN0171	N-Acetyl-L-Glutamic Acid	188.056	189.064	[M-H]-	C7H11NO5	Amino acid and Its metabolomics
MADN0187	3-Aminoisobutanoic Acid	102.056	103.063	[M-H]-	C4H9NO2	Amino acid and Its metabolomics
MADN0200	Ala-Gln	216.099	217.106	[M-H]-	C8H15N3O4	Amino acid and Its metabolomics
MADN0208	DL-2-Methylglutamic acid	160.061	161.069	[M-H]-	C6H11NO4	Amino acid and Its metabolomics
MADN0224	N-Acetyl-DL-serine	146.045	147.053	[M-H]-	C5H9NO4	Amino acid and Its metabolomics
MADN0262	Gly-Val	173.093	174.1	[M-H]-	C7H14N2O3	Amino acid and Its metabolomics
MADN0287	4-Hydroxyhippurate	194.049	195.053	[M-H]-	C9H9NO4	Amino acid and Its metabolomics
MADN0289	N-Acetyl-beta-alanine	130.051	131.058	[M-H]-	C5H9NO3	Amino acid and Its metabolomics
MADN0293	N-Methyl-D-Aspartic Acid	146.046	147.053	[M-H]-	C5H9NO4	Amino acid and Its metabolomics
MADN0296	2-Furoylglycine	168.03	169.038	[M-H]-	C7H7NO4	Amino acid and Its metabolomics
MADN0310	Gly-Trp	260.104	261.111	[M-H]-	C13H15N3O3	Amino acid and Its metabolomics
MADN0315	Leu-Val	229.156	230.163	[M-H]-	C11H22N2O3	Amino acid and Its metabolomics
MADN0316	N-Alpha-Acetyl-L-Asparagine	173.056	174.064	[M-H]-	C6H10N2O4	Amino acid and Its metabolomics
MADN0336	N-Acetyl-L-alanine	130.051	131.058	[M-H]-	C5H9NO3	Amino acid and Its metabolomics
MADN0418	Cysteine glutathione disulfide	425.078	426.088	[M-H]-	C13H22N4O8S2	Amino acid and Its metabolomics
MADN0432	L-Dopa	196.06	196.06	[M-H]-	C9H11NO4	Amino acid and Its metabolomics
MADN0435	Phe-Ala-Gly	292.13	293.14	[M-H]-	C14H19N3O4	Amino acid and Its metabolomics
MADN0438	cyclo(pro-tyr)	259.109	260.29	[M-H]-	C14H16N2O3	Amino acid and Its metabolomics
MADN0439	Ala-Glu	217.081	218.21	[M-H]-	C8H14N2O5	Amino acid and Its metabolomics
MADN0440	Val-Gly	173.091	174.2	[M-H]-	C7H14N2O3	Amino acid and Its metabolomics
MADN0443	Asp-Gly	189.05	190.15	[M-H]-	C6H10N2O5	Amino acid and Its metabolomics
MADN0445	Val-Lys	244.166	245.32	[M-H]-	C11H23N3O3	Amino acid and Its metabolomics
MADN0446	Leu-Tyr	293.149	294.35	[M-H]-	C15H22N2O4	Amino acid and Its metabolomics
MADN0447	Val-Met	247.112	248.34	[M-H]-	C10H20N2O3S	Amino acid and Its metabolomics
MADN0448	Trp-Leu	316.166	317.38	[M-H]-	C17H23N3O3	Amino acid and Its metabolomics
MADN0450	Arg-Val	272.172	273.33	[M-H]-	C11H23N5O3	Amino acid and Its metabolomics
MADN0451	Ile-Tyr	293.15	294.35	[M-H]-	C15H22N2O4	Amino acid and Its metabolomics
MADN0456	Ile-Phe	277.156	278.35	[M-H]-	C15H22N2O3	Amino acid and Its metabolomics
MADN0457	Ile-Val	229.155	230.3	[M-H]-	C11H22N2O3	Amino acid and Its metabolomics
MADN0461	Ile-Ala	201.124	202.25	[M-H]-	C9H18N2O3	Amino acid and Its metabolomics
MADN0463	Val-Asp	231.098	232.23	[M-H]-	C9H16N2O5	Amino acid and Its metabolomics
MADN0465	Thr-Val	217.118	218.127	[M-H]-	C9H18N2O4	Amino acid and Its metabolomics
MADN0466	cyclo(glu-glu)	257.077	258.086	[M-H]-	C10H14N2O6	Amino acid and Its metabolomics
MADN0498	P-sulfanilic acid	172.007	173.19	[M-H]-	C6H7NO3S	Amino acid and Its metabolomics
MADN0515	Asp-Leu	245.113	246.26	[M-H]-	C10H18N2O5	Amino acid and Its metabolomics
MADN0532	ASP-Phe	279.099	280.106	[M-H]-	C13H16N2O5	Amino acid and Its metabolomics
MADN0539	Proglumide	333.184	338.139	[M-H]-	C20H20NO4	Amino acid and Its metabolomics
MADN0542	N-Acetyltyramine	178.086	179.095	[M-H]-	C10H13NO2	Amino acid and Its metabolomics
MADN0549	N-acetyl-DL-tryptophan	245.093	246.1	[M-H]-	C13H14N2O3	Amino acid and Its metabolomics
MADN0576	S-Methyl-L-Cysteine-S-oxide	150.022	151.19	[M-H]-	C4H9NO3S	Amino acid and Its metabolomics
MADN0583	N-glutarylglycine	188.056	189.17	[M-H]-	C7H11NO5	Amino acid and Its metabolomics
MADN0595	Tyr-Val	279.136	280.143	[M-H]-	C14H20N2O4	Amino acid and Its metabolomics
MADN0596	Serine alanine	175.072	176.08	[M-H]-	C6H12N2O4	Amino acid and Its metabolomics
MADN0597	Aspartyl valine	231.098	232.106	[M-H]-	C9H16N2O5	Amino acid and Its metabolomics
MADN0631	Gln-Gln	273.12	274.128	[M-H]-	C10H18N4O5	Amino acid and Its metabolomics
MADN0634	Asn-Val	230.114	231.25	[M-H]-	C9H17N3O4	Amino acid and Its metabolomics
MADN0635	Met-Asp	263.07	264.3	[M-H]-	C9H16N2O5S	Amino acid and Its metabolomics
MADN0636	γ-Glu-Gln	274.104	275.26	[M-H]-	C10H17N3O6	Amino acid and Its metabolomics
MADN0638	Asn-Glu	260.089	261.23	[M-H]-	C9H15N3O6	Amino acid and Its metabolomics
MADN0639	Trp-Ala	274.12	275.3	[M-H]-	C14H17N3O3	Amino acid and Its metabolomics
MADN0641	Val-Gln	244.13	245.28	[M-H]-	C10H19N3O4	Amino acid and Its metabolomics
MADN0642	Val-Asn	230.115	231.25	[M-H]-	C9H17N3O4	Amino acid and Its metabolomics
MADN0645	Asn-Ala	202.083	203.2	[M-H]-	C7H13N3O4	Amino acid and Its metabolomics
MADN0647	Cys-Pro	217.065	218.28	[M-H]-	C8H14N2O3S	Amino acid and Its metabolomics
MADN0650	Asn-Asp	246.073	247.22	[M-H]-	C8H13N3O6	Amino acid and Its metabolomics
MADN0651	Asn-Gly	188.068	189.17	[M-H]-	C6H11N3O4	Amino acid and Its metabolomics
MADN0654	Asn-Lys	259.14	260.29	[M-H]-	C10H20N4O4	Amino acid and Its metabolomics
MADN0655	Asn-Pro	228.098	229.25	[M-H]-	C9H15N3O4	Amino acid and Its metabolomics
MADP0003	L-Lysine	147.113	146.106	[M+H]+	C6H14N2O2	Amino acid and Its metabolomics
MADP0005	L-Alanine	90.055	89.0477	[M+H]+	C3H7NO2	Amino acid and Its metabolomics
MADP0006	L-Aspartic Acid	134.045	133.038	[M+H]+	C4H7NO4	Amino acid and Its metabolomics
MADP0007	L-Citrulline	176.103	175.096	[M+H]+	C6H13N3O3	Amino acid and Its metabolomics
MADP0010	L-Methionine	150.058	149.051	[M+H]+	C5H11NO2S	Amino acid and Its metabolomics
MADP0011	L-Phenylalanine	166.086	165.079	[M+H]+	C9H11NO2	Amino acid and Its metabolomics
MADP0012	L-Proline	116.071	115.063	[M+H]+	C5H9NO	Amino acid and Its metabolomics
MADP0013	L-Serine	106.05	105.043	[M+H]+	C3H7NO3	Amino acid and Its metabolomics
MADP0014	L-Valine	118.086	117.079	[M+H]+	C5H11NO2	Amino acid and Its metabolomics
MADP0015	Glu-Ala	219.098	218.09	[M+H]+	C8H14N2O5	Amino acid and Its metabolomics
MADP0018	3-N-Methyl-L-Histidine	170.092	169.085	[M+H]+	C7H11N3O2	Amino acid and Its metabolomics
MADP0019	5-Hydroxy-L-Tryptophan	221.092	220.085	[M+H]+	C11H12N2O3	Amino acid and Its metabolomics
MADP0022	Glutathione Oxidized	613.159	612.152	[M+H]+	C20H32N6O12S2	Amino acid and Its metabolomics
MADP0023	L-Asparagine Anhydrous	133.061	132.053	[M+H]+	C4H8N2O3	Amino acid and Its metabolomics
MADP0024	L-Carnosine	227.114	226.107	[M+H]+	C9H14N4O3	Amino acid and Its metabolomics
MADP0025	L-Glutamine	147.076	146.069	[M+H]+	C5H10N2O3	Amino acid and Its metabolomics
MADP0028	L-Theanine	175.108	174.1	[M+H]+	C7H14N2O3	Amino acid and Its metabolomics
MADP0030	N,N-Dimethylglycine	104.071	103.063	[M+H]+	C4H9NO2	Amino acid and Its metabolomics
MADP0031	N6-Acetyl-L-Lysine	189.123	188.116	[M+H]+	C8H16N2O3	Amino acid and Its metabolomics
MADP0036	Gly-Leu	189.123	188.116	[M+H]+	C8H16N2O3	Amino acid and Its metabolomics
MADP0043	Trans-4-Hydroxy-L-Proline	132.065	131.058	[M+H]+	C5H9NO3	Amino acid and Its metabolomics
MADP0091	5-Aminovaleric Acid	118.086	117.079	[M+H]+	C5H11NO2	Amino acid and Its metabolomics
MADP0092	6-Aminocaproic Acid	132.102	131.095	[M+H]+	C6H13NO2	Amino acid and Its metabolomics
MADP0095	Kynurenine	209.1	208.085	[M+H]+	C10H12N2O3	Amino acid and Its metabolomics
MADP0096	Kynurenic Acid	190.04	189.043	[M+H]+	C10H7NO3	Amino acid and Its metabolomics
MADP0104	γ-Aminobutyric Acid	104.071	103.063	[M+H]+	C4H9NO2	Amino acid and Its metabolomics
MADP0119	Methylcysteine	136.2	135.035	[M+H]+	C4H9NO2S	Amino acid and Its metabolomics
MADP0130	Nα-Acetyl-L-glutamine	189.087	188.08	[M+H]+	C7H12N2O4	Amino acid and Its metabolomics
MADP0135	L-Threonine	120.066	119.058	[M+H]+	C4H9NO3	Amino acid and Its metabolomics
MADP0138	N-Acetyl-L-Leucine	174.113	173.105	[M+H]+	C8H15NO3	Amino acid and Its metabolomics
MADP0150	N-Acetylthreonine	162.076	161.069	[M+H]+	C6H11NO4	Amino acid and Its metabolomics
MADP0157	N,N-Dimethylarginine	203.15	202.143	[M+H]+	C8H18N4O2	Amino acid and Its metabolomics
MADP0162	Leu-Ala	203.139	202.132	[M+H]+	C9H18N2O3	Amino acid and Its metabolomics
MADP0173	L-Ornithine	133.097	132.089	[M+H]+	C5H12N2O2	Amino acid and Its metabolomics
MADP0175	L-Norvaline	118.086	117.079	[M+H]+	C5H11NO2	Amino acid and Its metabolomics
MADP0177	N-Formylglycine	104.034	103.027	[M+H]+	C3H5NO3	Amino acid and Its metabolomics
MADP0185	N-(Phosphonomethyl)glycine	230.043	169.014	[M+H]+	C3H8NO5P	Amino acid and Its metabolomics
MADP0203	L- -Glutamyl-L-glutamic acid	277.103	276.096	[M+H]+	C10H16N2O7	Amino acid and Its metabolomics
MADP0209	Glu-Gln	276.118	275.112	[M+H]+	C10H17N3O6	Amino acid and Its metabolomics
MADP0218	L-Leucine	132.101	131.095	[M+H]+	C6H13NO2	Amino acid and Its metabolomics
MADP0234	Cis-4-Hydroxy-D-Proline	132.064	131.058	[M+H]+	C5H9NO3	Amino acid and Its metabolomics
MADP0235	L-Norleucine	132.101	131.095	[M+H]+	C6H13NO2	Amino acid and Its metabolomics
MADP0258	Xanthurenic Acid	206.043	205.038	[M+H]+	C10H7NO4	Amino acid and Its metabolomics
MADP0259	L-Tyrosine	182.08	181.074	[M+H]+	C9H11NO3	Amino acid and Its metabolomics
MADP0269	N-Methylalanine	104.07	103.063	[M+H]+	C4H9NO2	Amino acid and Its metabolomics
MADP0312	Pro-Gly	173.092	172.085	[M+H]+	C7H12N2O3	Amino acid and Its metabolomics
MADP0315	2-Phenylglycine	152.07	151.063	[M+H]+	C8H9NO2	Amino acid and Its metabolomics
MADP0322	Val-Tyr	281.15	280.142	[M+H]+	C14H20N2O4	Amino acid and Its metabolomics
MADP0330	L-Allothreonine	120.066	119.058	[M+H]+	C4H9NO3	Amino acid and Its metabolomics
MADP0331	L-Methionine sulfoxide	166.053	165.046	[M+H]+	C5H11NO3S	Amino acid and Its metabolomics
MADP0332	Ala-Phe	237.124	236.116	[M+H]+	C12H16N2O3	Amino acid and Its metabolomics
MADP0334	Ala-Val	189.123	188.116	[M+H]+	C8H16N2O3	Amino acid and Its metabolomics
MADP0339	Leu-Phe	279.171	278.163	[M+H]+	C15H22N2O3	Amino acid and Its metabolomics
MADP0343	Gly-Ile	189.123	188.116	[M+H]+	C8H16N2O3	Amino acid and Its metabolomics
MADP0359	1-Methyluric Acid	183.051	182.044	[M+H]+	C6H6N4O3	Amino acid and Its metabolomics
MADP0373	Leu-Ile	245.187	244.33	[M+H]+	C12H24N2O3	Amino acid and Its metabolomics
MADP0374	Ile-Met	263.144	262.37	[M+H]+	C11H22N2O3S	Amino acid and Its metabolomics
MADP0376	Arg-Leu	288.205	287.36	[M+H]+	C12H25N5O3	Amino acid and Its metabolomics
MADP0377	Glu-Val	247.129	246.26	[M+H]+	C10H18N2O5	Amino acid and Its metabolomics
MADP0378	Pro-Val	215.139	214.26	[M+H]+	C10H18N2O3	Amino acid and Its metabolomics
MADP0379	Thr-Leu	233.15	232.28	[M+H]+	C10H20N2O4	Amino acid and Its metabolomics
MADP0382	Pro-Leu	229.155	228.29	[M+H]+	C11H20N2O3	Amino acid and Its metabolomics
MADP0383	Leu-Leu	245.187	244.33	[M+H]	C12H24N2O3	Amino acid and Its metabolomics
MADP0384	Val-Leu	231.172	230.3	[M+H]+	C11H22N2O3	Amino acid and Its metabolomics
MADP0385	cyclo(pro-pro)	195.113	194.23	[M+H]+	C10H14N2O2	Amino acid and Its metabolomics
MADP0388	Glu-Ile	261.144	260.137	[M+H]+	C11H20N2O5	Amino acid and Its metabolomics
MADP0390	Ile-Arg	288.204	287.36	[M+H]+	C12H25N5O3	Amino acid and Its metabolomics
MADP0391	Pyr-Glu	259.092	258.085	[M+H]+	C10H14N2O6	Amino acid and Its metabolomics
MADP0392	Ile-Leu	245.186	244.33	[M+H]+	C12H24N2O3	Amino acid and Its metabolomics
MADP0393	Ile-Ile	245.186	244.33	[M+H]+	C12H24N2O3	Amino acid and Its metabolomics
MADP0394	Ile-Ser	219.133	218.25	[M+H]+	C9H18N2O4	Amino acid and Its metabolomics
MADP0395	Asp-Ile	247.129	246.12	[M+H]+	C10H18N2O5	Amino acid and Its metabolomics
MADP0396	Ile-Glu	261.146	260.29	[M+H]+	C11H20N2O5	Amino acid and Its metabolomics
MADP0397	Leu-Thr	233.15	232.14	[M+H]+	C10H20N2O4	Amino acid and Its metabolomics
MADP0398	Lys-Ile	260.18	259.35	[M+H]+	C12H25N3O3	Amino acid and Its metabolomics
MADP0399	Pro-Ser	203.102	202.21	[M+H]+	C8H14N2O4	Amino acid and Its metabolomics
MADP0400	Ser-Val	205.119	204.22	[M+H]+	C8H16N2O4	Amino acid and Its metabolomics
MADP0402	Trp-Val	304.166	303.36	[M+H]+	C16H21N3O3	Amino acid and Its metabolomics
MADP0403	Pro-Met	247.112	246.33	[M+H]+	C10H18N2O3S	Amino acid and Its metabolomics
MADP0404	Pro-Ala	187.108	186.21	[M+H]+	C8H14N2O3	Amino acid and Its metabolomics
MADP0405	Glu-Ser	235.092	234.08	[M+H]+	C8H14N2O6	Amino acid and Its metabolomics
MADP0406	Ile-Thr	233.15	232.14	[M+H]+	C10H20N2O4	Amino acid and Its metabolomics
MADP0407	Thr-Ile	233.149	232.14	[M+H]+	C10H20N2O4	Amino acid and Its metabolomics
MADP0408	Glu-Cit	305.144	304.138	[M+H]+	C11H20N4O6	Amino acid and Its metabolomics
MADP0410	Lys-Val	246.182	245.32	[M+H]+	C11H23N3O3	Amino acid and Its metabolomics
MADP0411	γ-Glu-Lys	276.156	275.148	[M+H]+	C11H21N3O5	Amino acid and Its metabolomics
MADP0414	Gly-Thr	177.087	176.17	[M+H]+	C6H12N2O4	Amino acid and Its metabolomics
MADP0415	Leu-Met	263.143	262.37	[M+H]+	C11H22N2O3S	Amino acid and Its metabolomics
MADP0416	His-Phe-Ala	374.182	373.18	[M+H]+	C18H23N5O4	Amino acid and Its metabolomics
MADP0417	His-Pro	253.129	252.27	[M+H]+	C11H16N4O3	Amino acid and Its metabolomics
MADP0420	Cyclo(Ala-Pro)	169.096	168.19	[M+H]+	C8H12N2O2	Amino acid and Its metabolomics
MADP0425	Pro-Glu	245.114	244.24	[M+H]+	C10H16N2O5	Amino acid and Its metabolomics
MADP0427	Lys-Leu	260.197	259.35	[M+H]+	C12H25N3O3	Amino acid and Its metabolomics
MADP0428	Val-Glu	247.129	246.26	[M+H]+	C10H18N2O5	Amino acid and Its metabolomics
MADP0429	Val-Ile	231.171	230.3	[M+H]+	C11H22N2O3	Amino acid and Its metabolomics
MADP0430	Glu-His	285.119	284.112	[M+H]+	C11H16N4O5	Amino acid and Its metabolomics
MADP0432	Glu-Gly	205.082	204.07	[M+H]+	C7H12N2O5	Amino acid and Its metabolomics
MADP0485	N-Ethylglycine	104.07	103.12	[M+H]+	C4H9NO2	Amino acid and Its metabolomics
MADP0509	Gly-Gln	204.097	203.091	[M+H]+	C7H13N3O4	Amino acid and Its metabolomics
MADP0523	N(6),N(6)-Dimethyl-L-lysine	175.143	174.137	[M+H]+	C8H18N2O2	Amino acid and Its metabolomics
MADP0531	N-acetyl-D-phenylalanine	206.083	207.09	[M+H]+	C11H13NO3	Amino acid and Its metabolomics
MADP0536	gamma-D-GLU-GLY	205.082	204.075	[M+H]+	C7H12N2O5	Amino acid and Its metabolomics
MADP0544	(+/-)-High Proline	130.087	129.078	[M+H]+	C6H11NO2	Amino acid and Its metabolomics
MADP0545	Suberylglycine	232.119	231.11	[M+H]+	C10H17NO5	Amino acid and Its metabolomics
MADP0546	Cis-L-3-hydroxyproline	132.066	131.058	[M+H]+	C5H9NO3	Amino acid and Its metabolomics
MADP0547	O-Acetyl-L-homoserine	162.076	161.068	[M+H]+	C6H11NO4	Amino acid and Its metabolomics
MADP0550	Phe-Arg	322.188	321.18	[M+H]+	C15H23N5O3	Amino acid and Its metabolomics
MADP0553	Gly-Tyr	239.103	238.095	[M+H]+	C11H14N2O4	Amino acid and Its metabolomics
MADP0558	Leu-Asn	246.144	245.137	[M+H]+	C10H19N3O4	Amino acid and Its metabolomics
MADP0560	Ala-Arg	246.155	245.148	[M+H]+	C9H19N5O3	Amino acid and Its metabolomics
MADP0564	Phe-Asp	281.114	280.105	[M+H]+	C13H16N2O5	Amino acid and Its metabolomics
MADP0566	Pro-Arg	272.169	271.164	[M+H]+	C11H21N5O3	Amino acid and Its metabolomics
MADP0573	Nα-Acetyl-L-Arginine	217.13	216.24	[M+H]+	C8H16N4O3	Amino acid and Its metabolomics
MADP0574	Ile-Gln	260.161	259.153	[M+H]+	C11H21N3O4	Amino acid and Its metabolomics
MADP0581	Pro-Lys	244.167	243.158	[M+H]+	C11H21N3O3	Amino acid and Its metabolomics
MADP0584	Phe-Gly	223.108	222.1	[M+H]+	C11H14N2O3	Amino acid and Its metabolomics
MADP0586	Ser-Gln	234.108	233.101	[M+H]+	C8H15N3O5	Amino acid and Its metabolomics
MADP0590	Gly-Lys	204.133	203.126	[M+H]+	C8H17N3O3	Amino acid and Its metabolomics
MADP0596	Ser-Arg	262.151	261.143	[M+H]+	C9H19N5O4	Amino acid and Its metabolomics
MADP0598	Arg-His	312.179	311.17	[M+H]+	C12H21N7O3	Amino acid and Its metabolomics
MADP0600	Arg-Phe	322.188	321.18	[M+H]+	C15H23N5O3	Amino acid and Its metabolomics
MADP0601	Phe-Tyr	329.149	328.4	[M+H]+	C18H20N2O4	Amino acid and Its metabolomics
MADP0602	Ser-Pro	203.102	202.21	[M+H]+	C8H14N2O4	Amino acid and Its metabolomics
MADP0603	Ser-Ser	193.082	192.17	[M+H]+	C6H12N2O5	Amino acid and Its metabolomics
MADP0606	Trp-Pro	302.15	301.34	[M+H]+	C16H19N3O3	Amino acid and Its metabolomics
MADP0607	Trp-Ser	292.131	291.3	[M+H]+	C14H17N3O4	Amino acid and Its metabolomics
MADP0610	Thr-Arg	276.167	275.31	[M+H]+	C10H21N5O4	Amino acid and Its metabolomics
MADP0611	Thr-Asp	235.092	234.21	[M+H]+	C8H14N2O6	Amino acid and Its metabolomics
MADP0612	Arg-Ala	246.157	245.28	[M+H]+	C9H19N5O3	Amino acid and Its metabolomics
MADP0613	Thr-Glu	249.108	248.23	[M+H]+	C9H16N2O6	Amino acid and Its metabolomics
MADP0615	Tyr-Asp	297.108	296.28	[M+H]+	C13H16N2O6	Amino acid and Its metabolomics
MADP0617	Tyr-Glu	311.124	310.3	[M+H]+	C14H18N2O6	Amino acid and Its metabolomics
MADP0618	Gly-Ala-Pro-Met-Phe-Val-NH2	621.325	619.8	[M+H]+	C29H45N7O6S	Amino acid and Its metabolomics
MADP0619	Gly-Ser-Pro-Met-Phe-Val-NH2	636.316	635.8	[M+H]+	C29H45N7O7S	Amino acid and Its metabolomics
MADP0621	Arg-Glu	304.161	303.32	[M+H]+	C11H21N5O5	Amino acid and Its metabolomics
MADP0622	Arg-Asn	289.163	288.3	[M+H]+	C10H20N6O4	Amino acid and Its metabolomics
MADP0623	Thr-His	257.124	256.26	[M+H]+	C10H16N4O4	Amino acid and Its metabolomics
MADP0625	Arg-Ile	288.203	287.36	[M+H]+	C12H25N5O3	Amino acid and Its metabolomics
MADP0627	Tyr-Pro	279.133	278.3	[M+H]+	C14H18N2O4	Amino acid and Its metabolomics
MADP0630	Tyr-Tyr	345.145	344.4	[M+H]+	C18H20N2O5	Amino acid and Its metabolomics
MADP0631	Arg-Met	306.159	305.4	[M+H]+	C11H23N5O3S	Amino acid and Its metabolomics
MADP0632	Arg-Ser	262.15	261.279	[M+H]+	C9H19N5O4	Amino acid and Its metabolomics
MADP0633	Arg-Thr	276.167	275.31	[M+H]+	C10H21N5O4	Amino acid and Its metabolomics
MADP0634	Leu-Glu	261.146	260.29	[M+H]+	C11H20N2O5	Amino acid and Its metabolomics
MADP0635	Thr-Ser	207.096	206.2	[M+H]+	C7H14N2O5	Amino acid and Its metabolomics
MADP0639	Asn-Met	264.101	263.32	[M+H]+	C9H17N3O4S	Amino acid and Its metabolomics
MEDN0041	Hexanoyl Glycine	172.097	173.105	[M-H]-	C8H15NO3	Amino acid and Its metabolomics
MEDN0049	L-Saccharopine	275.124	276.132	[M-H]-	C11H20N2O6	Amino acid and Its metabolomics
MEDN0061	N-Phenylacetylglycine	192.066	193.074	[M-H]-	C10H11NO3	Amino acid and Its metabolomics
MEDN0720	N-(2-Methylbenzoyl)glycine	192.066	193.074	[M-H]-	C10H11NO3	Amino acid and Its metabolomics
MEDN1246	3-(pyrazol-1-yl) -L-alanine	154.062	155.069	[M-H]-	C6H9N3O2	Amino acid and Its metabolomics
MEDN1404	4-Methylhippuric Acid	192.068	193.074	[M-H]-	C10H11NO3	Amino acid and Its metabolomics
MEDN1518	Acetylvaline	158.084	159.09	[M-H]-	C7H13NO3	Amino acid and Its metabolomics
MEDN1639	Glu-Thr	229.082	248.101	[M-H2O-H]-	C9H16N2O6	Amino acid and Its metabolomics
MEDN1669	N-Acetyl-L-tryptophan	245.093	246.1	[M-H]-	C13H14N2O3	Amino acid and Its metabolomics
MEDN1670	N-Hydroxy-isoleucine	146.082	147.09	[M-H]-	C6H13NO3	Amino acid and Its metabolomics
MEDN1684	S-Ribosyl-L-homocysteine	266.09	267.078	[M-H]-	C10H20N2O4	Amino acid and Its metabolomics
MEDN1686	3-Methylaspartate	146.047	147.053	[M-H]-	C5H9NO4	Amino acid and Its metabolomics
MEDN1709	2-Octanamidoacetic acid	200.13	201.136	[M-H]-	C10H19NO3	Amino acid and Its metabolomics
MEDN1763	DL-O-tyrosine	180.066	181.19	[M-H]-	C9H11NO3	Amino acid and Its metabolomics
MEDP0078	Phe-Phe	313.4	312.147	[M+H]+	C18H20N2O3	Amino acid and Its metabolomics
MEDP0587	N-Alpha-acetyl-L-lysine	189.116	188.116	[M+H]+	C8H16N2O3	Amino acid and Its metabolomics
MEDP0611	N-Acetyl-L-Histidine	198.08	197.08	[M+H]+	C8H11N3O3	Amino acid and Its metabolomics
MEDP0637	Phe-Pro	263.132	262.132	[M+H]+	C14H18N2O3	Amino acid and Its metabolomics
MEDP0664	L-Tyrosine methyl ester	196.2	195.09	[M+H]+	C10H13NO3	Amino acid and Its metabolomics
MEDP0891	L-Tryptophanamide	204.3	203.106	[M+H]+	C11H13N3O	Amino acid and Its metabolomics
MEDP1022	Thr-Phe	267.124	266.127	[M+H]+	C13H18N2O4	Amino acid and Its metabolomics
MEDP1126	(R)-(-)-2-phenylglycine	120.073	137.084	[M-H2O+H]+	C8H11NO	Amino acid and Its metabolomics
MEDP1177	N-Methyl-α-aminoisobutyric acid	235.2	117.079	[2M+H]+	C5H11NO2	Amino acid and Its metabolomics
MEDP1307	(2S,3S)-3-methylphenylalanine	180.101	179.095	[M+H]+	C10H13NO2	Amino acid and Its metabolomics
MEDP1354	Mycosporine-serinol	262.128	261.121	[M+H]+	C11H19NO6	Amino acid and Its metabolomics
MEDP1367	Ala-Tyr	253.118	252.111	[M+H]+	C12H16N2O4	Amino acid and Its metabolomics
MEDP1507	Phe-Asn	280	279.122	[M+H]+	C13H17N3O4	Amino acid and Its metabolomics
MEDP1508	Phe-Met	297	296.119	[M+H]+	C14H20N2O3S	Amino acid and Its metabolomics
MEDP1509	Glu-Met	279	278.094	[M+H]+	C10H18N2O5S	Amino acid and Its metabolomics
MEDP1511	Met-Glu	279	278.094	[M+H]+	C10H18N2O5S	Amino acid and Its metabolomics
MEDP1512	Phe-Val	265	264.147	[M+H]+	C14H20N2O3	Amino acid and Its metabolomics
MEDP1662	N6,N6,N6-Trimethyl-L-lysine	189.159	188.153	[M+H]+	C9H20N2O2	Amino acid and Its metabolomics
MEDP1667	Phe-Glu	295.127	294.122	[M+H]+	C14H18N2O5	Amino acid and Its metabolomics
MEDP1668	Leu-Ala-Val	302.207	301.2	[M+H]+	C14H27N3O4	Amino acid and Its metabolomics
MEDP1670	Gly-Gly-Phe	280.129	279.122	[M+H]+	C13H17N3O4	Amino acid and Its metabolomics
MEDP1675	Leu-Leu-Gly	302.207	301.2	[M+H]+	C14H27N3O4	Amino acid and Its metabolomics
MEDP1676	Phe-Val-Asp	380.18	379.174	[M+H]+	C18H25N3O6	Amino acid and Its metabolomics
MEDP1679	Glu-Val-Phe	394.197	393.19	[M+H]+	C19H27N3O6	Amino acid and Its metabolomics
MEDP1681	Leu-Gly-Leu	302.207	301.2	[M+H]+	C14H27N3O4	Amino acid and Its metabolomics
MEDP1682	Leu-Gly-Phe	336.192	335.185	[M+H]+	C17H25N3O4	Amino acid and Its metabolomics
MEDP1683	Leu-Leu-Leu	358.269	357.263	[M+H]+	C18H35N3O4	Amino acid and Its metabolomics
MEDP1851	Asp-Tyr	297.108	296.101	[M+H]+	C13H16N2O6	Amino acid and Its metabolomics
MEDP1859	Gln-Phe	276.13	293.138	[M-H2O+H]+	C14H19N3O4	Amino acid and Its metabolomics
MEDP1860	Glu-Leu	261.143	260.137	[M+H]+	C11H20N2O5	Amino acid and Its metabolomics
MEDP1861	Glu-Tyr	311.123	310.116	[M+H]+	C14H18N2O6	Amino acid and Its metabolomics
MEDP1864	Gly-Leu-Ala	260.159	261.16	[M+H]+	C11H21N3O4	Amino acid and Its metabolomics
MEDP1870	Ile-Lys	260.195	259.19	[M+H]+	C12H25N3O3	Amino acid and Its metabolomics
MEDP1884	Pro-His	235.117	252.122	[M+H-H2O]+	C11H16N4O3	Amino acid and Its metabolomics
MEDP1889	Ser-Phe	253.118	522.357	[M+H]+	C12H16N2O4	Amino acid and Its metabolomics
MEDP1894	Tyr-Leu	295.161	294.158	[M+H]+	C15H22N2O4	Amino acid and Its metabolomics
MEDP1911	Phe-Trp	352.165	351.158	[M+H]+	C20H21N3O3	Amino acid and Its metabolomics
MEDP1913	N(Alpha)-Acetyl-Epsilon-(2-Propenal)Lysine	243.13	242.127	[M+H]+	C11H18N2O4	Amino acid and Its metabolomics
MEDP1914	N-(1-Deoxy-1-fructosyl)phenylalanine	358	327.131	[M+H]+	C15H21NO7	Amino acid and Its metabolomics
MEDP1916	N-Acetyl-L-phenylalanine	208.095	207.1	[M+H]+	C11H13NO3	Amino acid and Its metabolomics
MEDP1919	Cyclo(Pro-Leu)	211	210.27	[M+H]+	C11H18N2O2	Amino acid and Its metabolomics
MEDP1923	Cyclo(Phe-Glu)	277.119	276.112	[M+H]+	C14H16N2O4	Amino acid and Its metabolomics
MEDP1926	Cyclo(Pro-Phe)	245.12	245.128	[M+H]+	C14H16N2O2	Amino acid and Its metabolomics
MEDP1928	Cyclo(Pro-Val)	197.129	196.122	[M+H]+	C10H16N2O2	Amino acid and Its metabolomics
MEDP1929	Cyclo(Ser-Pro)	185.093	184.086	[M+H]+	C8H12N2O3	Amino acid and Its metabolomics
MEDP1930	Cyclo(Tyr-Ala)	235.108	234.1	[M+H]+	C12H14N2O3	Amino acid and Its metabolomics
MEDP1932	Cyclo(Val-Ala)	171.113	170.105	[M+H]+	C8H14N2O2	Amino acid and Its metabolomics
MEDP1933	Cyclopentylglycine	144.098	143.095	[M+H]+	C7H13NO2	Amino acid and Its metabolomics
MEDP1935	Ile-Asp	247.129	246.121	[M+H]+	C10H18N2O5	Amino acid and Its metabolomics
MEDP1936	L-Aspartic acid-O-diglucoside	458.1	457.143	[M+H]+	C16H27NO14	Amino acid and Its metabolomics
MEDP1942	N-Methy-4-Hydroxy-Proline	146.081	145.074	[M+H]+	C6H11NO3	Amino acid and Its metabolomics
MEDP1947	Ser-Ile	219.135	218.127	[M+H]+	C9H18N2O4	Amino acid and Its metabolomics
MEDP1962	IAA-L-Ala	247.108	246.1	[M+H]+	C13H14N2O3	Amino acid and Its metabolomics
MEDP1963	S-(Methyl)glutathione	322.107	321.099	[M+H]+	C11H19N3O6S	Amino acid and Its metabolomics
MEDP1968	L-Lysine-Butanoic Acid	235.1	234.158	[M+H]+	C10H22N2O4	Amino acid and Its metabolomics
MEDP1973	D-Proline betaine	144.102	144.092	[M]+	C7H14NO2+	Amino acid and Its metabolomics
MEDP1974	1-Methylpiperidine-2-carboxylic acid	144.098	143.095	[M+H]+	C7H13NO2	Amino acid and Its metabolomics
MEDP1986	Glu-Pro	227.1	244.106	[M+H-H2O]+	C10H16N2O5	Amino acid and Its metabolomics
MEDP2035	N-Cinnamylglycine	206.081	205.074	[M+H]+	C11H11NO3	Amino acid and Its metabolomics
MEDP2037	2-((3-Oxo-3-phenylpropyl)amino)acetic acid	208.097	207.09	[M+H]+	C11H13NO3	Amino acid and Its metabolomics
MEDP2084	L-Homophenylalanine	180.103	179.095	[M+H]+	C10H13NO2	Amino acid and Its metabolomics
MEDP2131	L-Isserine	106.05	105.09	[M+H]+	C3H7NO3	Amino acid and Its metabolomics
MEDP2132	1-amino-1-cyclobutane carboxylic acid	116.071	115.13	[M+H]+	C5H9NO2	Amino acid and Its metabolomics
MEDP2267	S-methyl-L-thiocitrulline	206.096	205.28	[M+H]+	C7H15N3O2S	Amino acid and Its metabolomics
MEDP2302	N-Acetyl-DL-methionine	192.07	191.25	[M+H]+	C7H13NO3S	Amino acid and Its metabolomics
MEDP2303	6-Diazo-5-oxo-L-norleucine	172.071	171.15	[M+H]+	C6H9N3O3	Amino acid and Its metabolomics
MADN0235	4-Hydroxybenzoic Acid	137.023	138.032	[M-H]-	C7H6O3	Benzene and substituted derivatives
MADN0267	3-(4-Hydroxyphenyl)-Propionic Acid	165.055	166.063	[M-H]-	C9H10O3	Benzene and substituted derivatives
MADN0329	2-Aminobenzenesulfonic acid	172.007	173.19	[M-H]-	C6H7NO3S	Benzene and substituted derivatives
MADN0342	Ethyl 3,4-dihydroxybenzoate(benzoic acid)	181.05	182.058	[M-H]-	C9H10O4	Benzene and substituted derivatives
MADN0411	3-Amino-4-Hydroxybenzoic Acid	152.035	153.043	[M-H]-	C7H7NO3	Benzene and substituted derivatives
MADN0550	4-chloro-3-sulfonylaminobenzoic acid	233.963	234.971	[M-H]-	C7H6ClNO4S	Benzene and substituted derivatives
MADN0580	AG-183	267.052	268.23	[M-H]-	C13H8N4O3	Benzene and substituted derivatives
MADP0198	4-Propylphenol	178.122	136.089	[M+H]+	C9H12O	Benzene and substituted derivatives
MADP0271	3-Methoxytyramine	168.101	167.095	[M+H]+	C9H13NO2	Benzene and substituted derivatives
MADP0495	3-aminobenzamide	137.071	136.15	[M+H]+	C7H8N2O	Benzene and substituted derivatives
MADP0505	3-Methoxybenzamide	152.069	151.063	[M+H]+	C8H9NO2	Benzene and substituted derivatives
MADP0534	4-(2-Aminoethyl)benzenesulfonyl fluoride	204.05	203.042	[M+H]+	C8H10FNO2S	Benzene and substituted derivatives
MADP0549	Alternaria	259.06	258.052	[M+H]+	C14H10O5	Benzene and substituted derivatives
MADP0559	CAY10574	219.099	218.22	[M+H]+	C9H10N6O	Benzene and substituted derivatives
MADP0561	Metrizamide	789.862	788.854	[M+H]+	C18H22I3N3O8	Benzene and substituted derivatives
MEDN0086	Terephthalic Acid	165.019	166.027	[M-H]-	C8H6O4	Benzene and substituted derivatives
MEDN0089	2,5-Dihydroxy Benzoic Acid	153.018	154.027	[M-H]-	C7H6O4	Benzene and substituted derivatives
MEDN0092	3,4-Dihydroxybenzeneacetic Acid	167.1	168.042	[M-H]-	C8H8O4	Benzene and substituted derivatives
MEDN0128	4-Hydroxy-3-methoxybenzaldehyde	151.04	152.047	[M-H]-	C8H8O3	Benzene and substituted derivatives
MEDN0415	2-(Formylamino)Benzoic Acid	164.035	165.043	[M-H]-	C8H7NO3	Benzene and substituted derivatives
MEDN0541	DL-3,4-Dihydroxyphenyl glycol	169.05	170.058	[M-H]-	C8H10O4	Benzene and substituted derivatives
MEDN0554	2-(4-Hydroxyphenyl)ethanol	137.06	138.068	[M-H]-	C8H10O2	Benzene and substituted derivatives
MEDN0620	Glucotropaeolin	408.042	409.05	[M-H]-	C14H19NO9S2	Benzene and substituted derivatives
MEDN0648	2,5-Dihydroxybenzaldehyde	137.024	138.032	[M-H]-	C7H6O3	Benzene and substituted derivatives
MEDN0729	Phenoxyacetic acid	151.04	152.047	[M-H]-	C8H8O3	Benzene and substituted derivatives
MEDN0745	Propylparaben	179.071	180.079	[M-H]-	C10H12O3	Benzene and substituted derivatives
MEDN0748	Methylparaben	151.04	152.047	[M-H]-	C8H8O3	Benzene and substituted derivatives
MEDN1037	p-Cresol	107.05	108.058	[M-H]-	C7H8O	Benzene and substituted derivatives
MEDN1092	4-Acetoxyphenol	151.026	152.047	[M-H]-	C8H8O3	Benzene and substituted derivatives
MEDN1192	2-Acetylresorcinol	167.034	168.042	[M-H]-	C8H8O4	Benzene and substituted derivatives
MEDN1213	2-(4-hydroxyphenyl) propionate	165.06	166.063	[M-H]-	C9H10O3	Benzene and substituted derivatives
MEDN1231	1-O-vanillyl-β-D-glucose	329.088	330.095	[M-H]-	C14H18O9	Benzene and substituted derivatives
MEDN1706	3-(2-Hydroxyphenyl)propanoic acid	165.06	166.063	[M-H]-	C9H10O3	Benzene and substituted derivatives
MEDN1737	4-hydroxyisophthalic acid	181.015	182.022	[M-H]-	C8H6O5	Benzene and substituted derivatives
MEDN1743	3-Hydroxy-4-methoxybenzoic acid	167.033	168.042	[M-H]-	C8H8O4	Benzene and substituted derivatives
MEDN1744	3-Methoxysalicylic Acid	167.033	168.042	[M-H]-	C8H8O4	Benzene and substituted derivatives
MEDN1749	2-Hydroxy-3,4-dimethoxybenzoic acid	197.042	198.053	[M-H]-	C9H10O5	Benzene and substituted derivatives
MEDN1771	4,4'-Dihydroxybenzophenone	213.056	214.063	[M-H]-	C13H10O3	Benzene and substituted derivatives
MEDN1777	2-(10-Heptadecenyl)-6-hydroxybenzoic acid	373.273	374.282	[M-H]-	C24H38O3	Benzene and substituted derivatives
MEDN1878	Trolox	249.113	250.29	[M-H]-	C14H18O4	Benzene and substituted derivatives
MEDP0110	2-Methoxybenzoic Acid	153.047	152.047	[M+H]+	C8H8O3	Benzene and substituted derivatives
MEDP0137	Protocatechuic Aldehyde	137.024	138.032	[M-H]-	C7H6O3	Benzene and substituted derivatives
MEDP0598	2'-Hydroxy-5'-methylacetophenone	151.068	150.068	[M+H]+	C9H10O2	Benzene and substituted derivatives
MEDP0654	2-Phenylacetamide	136	135.068	[M+H]+	C8H9NO	Benzene and substituted derivatives
MEDP0711	4-Ethyl-2-methoxyphenol	153.3	152.084	[M+H]+	C9H12O2	Benzene and substituted derivatives
MEDP0892	Catechol	111.1	110.037	[M+H]+	C6H6O2	Benzene and substituted derivatives
MEDP1003	1-Hydroxylamino-2-phenylethane	120.073	137	[M-H2O+H]+	C8H11NO	Benzene and substituted derivatives
MEDP1032	Salicylaldehyde	105.034	122.037	[M-H2O+H]+	C7H6O2	Benzene and substituted derivatives
MEDP1033	Benzaldehyde	107.048	106.042	[M+H]+	C7H6O	Benzene and substituted derivatives
MEDP1035	alpha-hexylcinnamaldehyde	217.159	216.151	[M+H]+	C15H20O	Benzene and substituted derivatives
MEDP1234	Dopaquinone	196.06	195.053	[M+H]+	C9H9NO4	Benzene and substituted derivatives
MEDP1242	4-tert-butylbenzoic acid	179.106	178.099	[M+H]+	C11H14O2	Benzene and substituted derivatives
MEDP1812	Urolithin A	229.051	228.042	[M+H]+	C13H8O4	Benzene and substituted derivatives
MEDP1898	3-Hydroxyphenylurea	153.065	152.059	[M+H]+	C7H8N2O2	Benzene and substituted derivatives
MEDP2063	Ethylene glycol salicylate	183.065	182.058	[M+H]+	C9H10O4	Benzene and substituted derivatives
MEDP2082	N-(3-Hydroxypropyl)phthalimide	206.081	205.074	[M+H]+	C11H11NO3	Benzene and substituted derivatives
MEDP2086	H-D-Tyr-OtBu	238.144	237.136	[M+H]+	C13H19NO3	Benzene and substituted derivatives
MEDP2089	8-Hydroxy-7-methoxycoumarin	193.056	192.042	[M+H]+	C10H8O4	Benzene and substituted derivatives
MEDP2090	5,6-Dihydroxyflavone	255.065	254.058	[M+H]+	C15H10O4	Benzene and substituted derivatives
MEDP2099	4,5-Diaminofluorescein(DAF-2)	363.089	362.09	[M+H]+	C20H14N2O5	Benzene and substituted derivatives
MEDP2113	2-Phenylpropylamine	136.112	135.105	[M+H]+	C9H13N	Benzene and substituted derivatives
MEDP2116	2,6-Dihydroxyacetophenone	153.054	152.047	[M+H]+	C8H8O3	Benzene and substituted derivatives
MEDP2117	2,5-Dihydroxyacetophenone	153.054	152.047	[M+H]+	C8H8O3	Benzene and substituted derivatives
MEDP2119	2',3',4'-Trihydroxyacetophenone	169.05	168.042	[M+H]+	C8H8O4	Benzene and substituted derivatives
MEDP2180	Salicylhydroxamic acid	154.05	153.043	[M+H]+	C7H7NO3	Benzene and substituted derivatives
MEDP2211	4-(4-Hydroxyaniline)-6,7-Dimethoxyquinazoline JANEX-1	298.119	297.111	[M+H]+	C16H15N3O3	Benzene and substituted derivatives
MEDP2245	2-Amino-4-methylphenol	124.076	123.068	[M+H]+	C7H9NO	Benzene and substituted derivatives
MEDP2263	4-Hydroxydebrisoquine	192.101	191.105	[M+H]+	C10H13N3O	Benzene and substituted derivatives
MADN0183	Histamine	110.072	111.08	[M-H]-	C5H9N3	Alcohol and amines
MADN0511	(S)-2-Amino-3-(7-chloro-1H-indol-3-yl)propionic acid	237.042	238.67	[M-H]-	C11H11ClN2O2	Alcohol and amines
MADN0552	Inositol 1-phosphate	259.021	260.03	[M-H]-	C6H13O9P	Alcohol and amines
MADN0577	D-inositol 4-phosphate	259.021	260.14	[M-H]-	C6H13O9P	Alcohol and amines
MADP0051	Diethanolamine	106.086	105.079	[M+H]+	C4H11NO2	Alcohol and amines
MADP0125	3-(Methylthio)-1-propanol	107.05	106.045	[M+H]+	C4H10OS	Alcohol and amines
MADP0156	Oxidopamine	170.081	169.074	[M+H]+	C8H11NO3	Alcohol and amines
MADP0283	N-Acetylhistamine	154.097	153.1	[M+H]+	C7H11N3O	Alcohol and amines
MADP0483	Triethanolamine	150.113	149.19	[M+H]+	C6H15NO3	Alcohol and amines
MADP0487	Tetraethylene glycol	195.123	194.23	[M+H]+	C8H18O5	Alcohol and amines
MADP0490	1-amino-3,3-diethoxypropane	148.133	147.22g	[M+H]+	C7H17NO2	Alcohol and amines
MADP0583	Trimethylamine N-Oxide	76.0761	75.11	[M+H]+	C3H9NO	Alcohol and amines
MEDN1135	Heparin	315.29	316.298	[M-H]-	C19H40O3	Alcohol and amines
MEDN1171	Lythramine	478.3	479.267	[M-H]-	C29H37NO5	Alcohol and amines
MEDN1658	N-Acetyldopamine	194.083	195.09	[M-H]-	C10H13NO3	Alcohol and amines
MEDP0441	N-Caffeoyl Putrescine	251.1	250.132	[M+H]+	C13H18N2O3	Alcohol and amines
MEDP0658	Ethyl dodecanoate	229.1	228.209	[M+H]+	C14H28O2	Alcohol and amines
MEDP0696	Octadecanamide	284.2	283.288	[M+H]+	C18H37NO	Alcohol and amines
MEDP1052	N, N-diacetyl-O-methylhydroxylamine	132.058	131.058	[M+H]+	C5H9NO3	Alcohol and amines
MEDP1183	N-Acetylcadaverine	145.1	144.126	[M+H]+	C7H16N2O	Alcohol and amines
MEDP1196	Biotinamide	244.108	243.104	[M+H]+	C10H17N3O2S	Alcohol and amines
MEDP1197	Hypotaurocyamine	152	151.042	[M+H]+	C3H9N3O2S	Alcohol and amines
MEDP1212	1,3-Dicyclohexylurea	225.196	224.189	[M+H]+	C13H24N2O	Alcohol and amines
MEDP1446	Octadecadienamide	280.264	279.256	[M+H]+	C18H33NO	Alcohol and amines
MEDP1464	1,3-Diphenylguanidine	212.1	211.111	[M+H]+	C13H13N3	Alcohol and amines
MEDP1644	Aniline	94.065	93.0578	[M+H]+	C6H7N	Alcohol and amines
MEDP1795	Palmitoylethanolamide（(PEA）	300.291	299.5	[M+H]+	C18H37NO2	Alcohol and amines
MEDP2038	3-O-Methyldopa	212.094	211.084	[M+H]+	C10H13NO4	Alcohol and amines
MEDP2066	Triethylenetetramine	147.16	146.153	[M+H]+	C6H18N4	Alcohol and amines
MEDP2068	Hexaethylene glycol	283.176	282.168	[M+H]+	C12H26O7	Alcohol and amines
MEDP2143	Diethanolamine lauric acid	288.254	287.44	[M+H]+	C16H33NO3	Alcohol and amines
MEDP2182	3-aminopropionitrile	71.0605	70.0531	[M+H]+	C3H6N2	Alcohol and amines
MEDN1154	Cholic acid	407.282	408.288	[M-H]-	C24H40O5	Bile acids
MADP0108	Isoxanthopterin	180.04	179.044	[M+H]+	C6H5N5O2	Pteridines and derivatives
MADN0068	Orotic Acid	155.01	156.017	[M-H]-	C5H4N2O4	CoEnzyme and vitamins
MADN0069	Pantothenol	204.124	205.131	[M-H]-	C9H19NO4	CoEnzyme and vitamins
MADN0070	Riboflavin	375.131	376.138	[M-H]-	C17H20N4O6	CoEnzyme and vitamins
MADN0213	Pantothenic acid	218.102	219.111	[M-H]-	C9H17NO5	CoEnzyme and vitamins
MADP0083	Nicotinic Acid	124.039	123.031	[M+H]+	C6H5NO2	CoEnzyme and vitamins
MADP0086	Trigonelline	138.055	137.048	[M+H]+	C7H7NO2	CoEnzyme and vitamins
MADP0279	Thiamine	265.111	265.112	[M]+	C12H17N4OS+	CoEnzyme and vitamins
MEDN1712	Flavin Mononucleotide(FMN)	455.096	456.105	[M-H]-	C17H21N4O9P	CoEnzyme and vitamins
MEDP0143	Biotin	245.09	244.088	[M+H]+	C10H16N2O3S	CoEnzyme and vitamins
MEDP0240	Pyridoxine	170.1	169.074	[M+H]+	C8H11NO3	CoEnzyme and vitamins
MEDP0242	Nicotinamide	123.1	122.1	[M+H]+	C6H6N2O	CoEnzyme and vitamins
MEDP0356	Methyl Nicotinate	138.05	137.048	[M+H]+	C7H7NO2	CoEnzyme and vitamins
MEDP0895	Dethiobiotin	215.3	214.132	[M+H]+	C10H18N2O3	CoEnzyme and vitamins
MADN0474	PI(36:2)	861.55	862.557	[M-H]-	C45H83O13P	GP
MADP0227	O-Phosphorylethanolamine	142.025	141.019	[M+H]+	C2H8NO4P	GP
MADP0289	Phosphocholine	184.073	184.074	[M+H]+	C5H15NO4P+	GP
MADP0435	PC(18:2(9Z,12Z)/P-18:1(11Z))	768.586	767.583	[M+H]+	C44H82NO7P	GP
MADP0437	PC(18:1(9Z)/P-18:1(11Z))	770.6	769.599	[M+H]+	C44H84NO7P	GP
MADP0439	PC(16:0/P-16:0)	718.57	717.567	[M+H]+	C40H80NO7P	GP
MADP0440	PC(15:0/15:0)	706	705.531	[M+H]+	C38H76NO8P	GP
MADP0442	PC(16:0/16:0)	734.56	733.562	[M+H]+	C40H80NO8P	GP
MADP0443	PC(16:1/P-18:1)	742.57	741.567	[M+H]+	C42H80NO7P	GP
MADP0445	PC(18:1(9Z)/18:3(6Z,9Z,12Z))	782.57	781.562	[M+H]+	C44H80NO8P	GP
MADP0447	PC(22:2(13Z,16Z)/15:0)	800.61	799.609	[M+H]+	C45H86NO8P	GP
MADP0449	PC(20:3(8Z,11Z,14Z)/14:0)	756.54	755.547	[M+H]+	C42H78NO8P	GP
MADP0450	PC(18:2(9Z,12Z)/15:0)	744.55	743.547	[M+H]+	C41H78NO8P	GP
MADP0451	PC(16:1/16:1)	730.538	729.531	[M+H]+	C40H76NO8P	GP
MADP0456	PC(22:6(4Z,7Z,10Z,13Z,16Z,19Z)/20:1(11Z))	860.61	859.609	[M+H]+	C50H86NO8P	GP
MADP0457	PC(22:5(4Z,7Z,10Z,13Z,16Z)/P-18:0)	820.62	819.614	[M+H]+	C48H86NO7P	GP
MADP0460	PE(22:6(4Z,7Z,10Z,13Z,16Z,19Z)/P-16:0)	748.58	747.52	[M+H]+	C43H74NO7P	GP
MADP0467	PC(O-16:0/18:1)	746.58	745.599	[M+H]+	C42H84NO7P	GP
MADP0468	PC(16:0/22:6)	806.56	805.562	[M+H]+	C46H80NO8P	GP
MADP0469	PC(16:0/18:2)	758.57	757.562	[M+H]+	C42H80NO8P	GP
MADP0472	PE(16:0/18:2(9Z,12Z))	716.52	715.515	[M+H]+	C39H74NO8P	GP
MADP0474	PC(P-18:0/20:4)	794.6	793.599	[M+H]+	C46H84NO7P	GP
MADP0475	PC(18:1(9Z)/18:1(9Z))	785.59	785.593	[M+H]+	C44H84NO8P	GP
MADP0477	PC(O-16:0/20:3)	792.59	769.599	[M+Na]+	C44H84NO7P	GP
MADP0478	PC(18:0/18:1)	810.59	787.609	[M+Na]+	C44H86NO8P	GP
MEDN0356	LPS(22:6/0:0)	568.268	569.275	[M-H]-	C28H44NO9P	GP
MEDN0364	LPE(18:0/0:0)	480.309	481.317	[M-H]-	C23H48NO7P	GP
MEDN1282	LPE(0:0/18:2)	476.279	477.286	[M-H]-	C23H44NO7P	GP
MEDN1283	LPE(0:0/18:3)	474.262	475.27	[M-H]-	C23H42NO7P	GP
MEDN1284	LPE(18:3/0:0)	474.262	475.27	[M-H]-	C23H42NO7P	GP
MEDN1287	LPE(0:0/16:1)	450.264	451.27	[M-H]-	C21H42NO7P	GP
MEDP0336	LPC(0:0/14:0)	468.3	467.301	[M+H]+	C22H46NO7P	GP
MEDP0338	LPC(16:0/0:0)	496.33	495.332	[M+H]+	C24H50NO7P	GP
MEDP0494	LPC(15:0/0:0)	482.3	481.317	[M+H]+	C23H48NO7P	GP
MEDP0495	LPC(0:0/18:2)	520.33	519.332	[M+H]+	C26H50NO7P	GP
MEDP1221	PC(O-16:0/O-1:0)	496.3	495.369	[M+H]+	C25H54NO6P	GP
MEDP1326	LPC(20:1/0:0)	550.37	549.379	[M+H]+	C28H56NO7P	GP
MEDP1339	LPC(18:1/0:0)	522.347	521.348	[M+H]+	C26H52NO7P	GP
MEDP1341	LPC(18:2/0:0)	520.33	519.332	[M+H]+	C26H50NO7P	GP
MEDP1346	LPC(0:0/16:0)	496.331	495.332	[M+H]+	C24H50NO7P	GP
MEDP1348	LPC(16:1/0:0)	494.315	493.317	[M+H]+	C24H48NO7P	GP
MEDP1691	LPC(0:0/17:0)	510.353	509.348	[M+H]+	C25H52NO7P	GP
MEDP1692	LPC(0:0/15:0)	482.322	481.317	[M+H]+	C23H48NO7P	GP
MEDP1693	LPC(12:0/0:0)	440.278	439.27	[M+H]+	C20H42NO7P	GP
MEDP1699	LPC(0:0/16:1)	494.315	493.317	[M+H]+	C24H48NO7P	GP
MEDP1700	LPC(0:0/18:0)	524.363	523.364	[M+H]+	C26H54NO7P	GP
MEDP1701	LPC(0:0/18:1)	522.347	521.348	[M+H]+	C26H52NO7P	GP
MEDP1875	LPE(17:1/0:0)	466.285	465.286	[M+H]+	C22H44NO7P	GP
MEDP1904	LPE(18:2/0:0)	476.279	477.286	[M-H]-	C23H44NO7P	GP
MADN0026	1-Methyladenine	148.063	149.07	[M-H]-	C6H7N5	Nucleotide And Its metabolomics
MADN0027	1-Methylxanthine	165.042	166.049	[M-H]-	C6H6N4O2	Nucleotide And Its metabolomics
MADN0028	Xanthine	151.026	152.033	[M-H]-	C5H4N4O2	Nucleotide And Its metabolomics
MADN0029	3'-Aenylic Acid	346.056	347.063	[M-H]-	C10H14N5O7P	Nucleotide And Its metabolomics
MADN0030	5-Hydroxymethyluracil	141.031	142.038	[M-H]-	C5H6N2O3	Nucleotide And Its metabolomics
MADN0031	Adenine	134.048	135.055	[M-H]-	C5H5N5	Nucleotide And Its metabolomics
MADN0032	Flavin Adenine Dinucleotide(FAD)	784.15	785.157	[M-H]-	C27H33N9O15P2	Nucleotide And Its metabolomics
MADN0033	Guanosine 3',5'-Cyclic Monophosphate	344.04	345.047	[M-H]-	C10H12N5O7P	Nucleotide And Its metabolomics
MADN0034	Hypoxanthine	135.032	136.039	[M-H]-	C5H4N4O	Nucleotide And Its metabolomics
MADN0035	Purine	119.037	120.044	[M-H]-	C5H4N4	Nucleotide And Its metabolomics
MADN0119	Cyclic Amp	328.046	329.053	[M-H]-	C10H12N5O6P	Nucleotide And Its metabolomics
MADN0121	2-(Dimethylamino)Guanosine	310.116	311.123	[M-H]-	C12H17N5O5	Nucleotide And Its metabolomics
MADN0123	8-Hydroxy-2-Deoxyguanosine	282	283.092	[M-H]-	C10H13N5O5	Nucleotide And Its metabolomics
MADN0124	Β-Pseudouridine	243.063	244.07	[M-H]-	C9H12N2O6	Nucleotide And Its metabolomics
MADN0128	Guanine	150.042	151.049	[M-H]-	C5H5N5O	Nucleotide And Its metabolomics
MADN0343	3'-UMP	323.028	368	[M-H]-	C9H13N2O9P	Nucleotide And Its metabolomics
MADN0374	5-Hydroxy-2'-deoxyuridine	243.063	244.07	[M-H]-	C9H12N2O6	Nucleotide And Its metabolomics
MADN0379	5,6-Dihydrouridine	245.079	246.085	[M-H]-	C9H14N2O6	Nucleotide And Its metabolomics
MADN0403	2'-O-methylcytidine	256.094	257.101	[M-H]-	C10H15N3O5	Nucleotide And Its metabolomics
MADN0408	Thymidine-5'-phosphate(dTMP)	321.049	322.057	[M-H]-	C10H15N2O8P	Nucleotide And Its metabolomics
MADN0566	3-deazauridine	242.067	243.21	[M-H]-	C10H13NO6	Nucleotide And Its metabolomics
MADN0568	Uridine 5′-diphosphoglucuronic acid	579.028	580.28	[M-H]-	C15H22N2O18P2	Nucleotide And Its metabolomics
MADN0570	6'-Sialyllactose	632.206	633.6	[M-H]-	C23H39NO19	Nucleotide And Its metabolomics
MADN0573	Adenosine 2'-Phosphate	346.056	347.22	[M-H]-	C10H14N5O7P	Nucleotide And Its metabolomics
MADN0625	Inosine 5'-triphosphate	506.973	508.17	[M-H]-	C10H15N4O14P3	Nucleotide And Its metabolomics
MADN0627	Guanosine-5'-monophosphate(5'-GMP)	362.051	363.22	[M-H]-	C10H14N5O8P	Nucleotide And Its metabolomics
MADP0056	2-Hydroxy-6-Aminopurine	152.056	151.049	[M+H]+	C5H5N5O	Nucleotide And Its metabolomics
MADP0057	3-Methylxanthine	167.056	166.049	[M+H]+	C6H6N4O2	Nucleotide And Its metabolomics
MADP0059	5-Methylcytosine	126.066	125.059	[M+H]+	C5H7N3O	Nucleotide And Its metabolomics
MADP0060	5-Methyluridine	259.092	258.085	[M+H]+	C10H14N2O6	Nucleotide And Its metabolomics
MADP0062	8-Hydroxyguanosine	300.094	299.087	[M+H]+	C10H13N5O6	Nucleotide And Its metabolomics
MADP0063	Adenosine	268.104	267.097	[M+H]+	C10H13N5O4	Nucleotide And Its metabolomics
MADP0065	Cytidine	244.093	243.086	[M+H]+	C9H13N3O5	Nucleotide And Its metabolomics
MADP0067	Cytosine	112.05	111.043	[M+H]+	C4H5N3O	Nucleotide And Its metabolomics
MADP0068	Deoxyguanosine	268.104	267.097	[M+H]+	C10H13N5O4	Nucleotide And Its metabolomics
MADP0069	Guanosine	284.099	283.092	[M+H]+	C10H13N5O5	Nucleotide And Its metabolomics
MADP0071	Inosine	269.088	268.081	[M+H]+	C10H12N4O5	Nucleotide And Its metabolomics
MADP0072	Nicotinic Acid Adenine Dinucleotide	664.116	663.109	[M+H]+	C21H27N7O14P2	Nucleotide And Its metabolomics
MADP0075	Uracil	113.034	112.027	[M+H]+	C4H4N2O2	Nucleotide And Its metabolomics
MADP0076	Uridine	245.077	244.07	[M+H]+	C9H12N2O6	Nucleotide And Its metabolomics
MADP0077	Β-Nicotinamide Mononucleotide	335.064	334.057	[M+H]+	C11H15N2O8P	Nucleotide And Its metabolomics
MADP0107	7-Methylguanine	166.072	165.065	[M+H]+	C6H7N5O	Nucleotide And Its metabolomics
MADP0111	Deoxycytidine	228.098	227.091	[M+H]+	C9H13N3O4	Nucleotide And Its metabolomics
MADP0149	N6-Succinyl Adenosine	384.115	383.108	[M+H]+	C14H17N5O8	Nucleotide And Its metabolomics
MADP0160	Ancitabine	226.083	225.075	[M+H]+	C9H11N3O4	Nucleotide And Its metabolomics
MADP0171	Cytidine-5'-diphosphate trisodium salt	401.002	399.995	[M+H]+	C9H12N3Na3O11P2	Nucleotide And Its metabolomics
MADP0180	Uridine-5'-diphospho-N-acetylgalactosamine disodium salt	608.089	607.082	[M+H]+	C17H27N3O17P2	Nucleotide And Its metabolomics
MADP0190	Cytidine 5'-Diphosphocholine	489.112	488.107	[M+H]+	C14H26N4O11P2	Nucleotide And Its metabolomics
MADP0206	Cyclic ADP ribose	542.067	541.061	[M+H]+	C15H21N5O13P2	Nucleotide And Its metabolomics
MADP0226	Xanthosine	285.083	284.076	[M+H]+	C10H12N4O6	Nucleotide And Its metabolomics
MADP0270	8-Azaguanine	153.051	152.11	[M+H]+	C4H4N6O	Nucleotide And Its metabolomics
MADP0278	6-Dimethylaminopurine	164.093	163.086	[M+H]+	C7H9N5	Nucleotide And Its metabolomics
MADP0316	N4-Acetylcytidine	286.103	285.096	[M+H]+	C11H15N3O6	Nucleotide And Its metabolomics
MADP0318	Nicotinamide riboside	255.098	254.09	[M+H]+	C11H15N2O5+	Nucleotide And Its metabolomics
MADP0320	1-Methylinosine	283.104	282.096	[M+H]+	C11H14N4O5	Nucleotide And Its metabolomics
MADP0326	1-Methylguanosine	298.115	297.107	[M+H]+	C11H15N5O5	Nucleotide And Its metabolomics
MADP0338	N6-methyl-2'-deoxyadenosine	266.126	265.117	[M+H]+	C11H15N5O3	Nucleotide And Its metabolomics
MADP0344	5-methylcytidine	258.109	257.101	[M+H]+	C10H15N3O5	Nucleotide And Its metabolomics
MADP0345	2'-O-methylguanosine	298.115	297.107	[M+H]+	C11H15N5O5	Nucleotide And Its metabolomics
MADP0352	3-Methyladenine	150.078	149.07	[M+H]+	C6H7N5	Nucleotide And Its metabolomics
MADP0506	2-amino-6-chloropurine	170.023	169.016	[M+H]+	C5H4ClN5	Nucleotide And Its metabolomics
MADP0580	2,2'-Cyclouridine	227.067	226.186	[M+H]+	C9H10N2O5	Nucleotide And Its metabolomics
MADP0585	4-Deoxyuridine	229.081	228.2	[M+H]+	C9H12N2O5	Nucleotide And Its metabolomics
MADP0593	Inosine 5'-monophosphate	349.054	348.21	[M+H]+	C10H13N4O8P	Nucleotide And Its metabolomics
MEDN0141	2'-Deoxyuridine	227.067	228.075	[M-H]-	C9H12N2O5	Nucleotide And Its metabolomics
MEDN0537	ADP-ribose	558.064	559.072	[M-H]-	C15H23N5O14P2	Nucleotide And Its metabolomics
MEDN0538	UDP-glucose	565.047	566.055	[M-H]-	C15H24N2O17P2	Nucleotide And Its metabolomics
MEDN0573	GDP-L-fucose	588.074	589.082	[M-H]-	C16H25N5O15P2	Nucleotide And Its metabolomics
MEDN1045	Xanthopterin	178.038	179.044	[M-H]-	C6H5N5O2	Nucleotide And Its metabolomics
MEDN1087	UDP-D-galactose	565.047	566.055	[M-H]-	C15H24N2O17P2	Nucleotide And Its metabolomics
MEDN1501	2'-O-Methyluridine	257.08	258.085	[M-H]-	C10H14N2O6	Nucleotide And Its metabolomics
MEDN1506	3-Methyluridine	257.078	258.085	[M-H]-	C10H14N2O6	Nucleotide And Its metabolomics
MEDN1602	3-Deoxyguanosine	266.089	267.097	[M-H]-	C10H13N5O4	Nucleotide And Its metabolomics
MEDN1612	Cytidine 2',3'-cyclic monophosphoric acid	304.034	305.041	[M-H]-	C9H12N3O7P	Nucleotide And Its metabolomics
MEDP0120	Theobromine	181	180.065	[M+H]+	C7H8N4O2	Nucleotide And Its metabolomics
MEDP0145	1,7-Dimethylxanthine	181.1	180.065	[M+H]+	C7H8N4O2	Nucleotide And Its metabolomics
MEDP0176	Thymidine	243.09	242.09	[M+H]+	C10H14N2O5	Nucleotide And Its metabolomics
MEDP0177	Thymine	127	126.043	[M+H]+	C5H6N2O2	Nucleotide And Its metabolomics
MEDP0401	5'-Deoxy-5'-(Methylthio) Adenosine	298	297.09	[M+H]+	C11H15N5O3S	Nucleotide And Its metabolomics
MEDP1018	5'-Deoxyadenosine	252	251.102	[M+H]+	C10H13N5O3	Nucleotide And Its metabolomics
MEDP1072	7-methylguanosine	298.1	297.107	[M+H]+	C11H15N5O5	Nucleotide And Its metabolomics
MEDP1077	2'-O-methyladenosine	348.1	281.112	[M+H]+	C11H15N5O4	Nucleotide And Its metabolomics
MEDP1093	Allopurinol	137.048	136.038	[M+H]+	C5H4N4O	Nucleotide And Its metabolomics
MEDP1100	2-Aminomethylpyrimidine	110.07	109.064	[M+H]+	C5H7N3	Nucleotide And Its metabolomics
MEDP1162	1-Methylguanine	166.071	165.065	[M+H]+	C6H7N5O	Nucleotide And Its metabolomics
MEDP1202	5'-Deoxy-5'-fluoroadenosine	270.1	269.092	[M+H]+	C10H12FN5O3	Nucleotide And Its metabolomics
MEDP1949	5-Aminoimidazole ribonucleotide	296.067	295.056	[M+H]+	C8H14N3O7P	Nucleotide And Its metabolomics
MEDP1950	2'-Deoxyinosine-5'-monophosphate	333.052	332.052	[M+H]+	C10H13N4O7P	Nucleotide And Its metabolomics
MEDP1953	Eritadenine	254.089	253.081	[M+H]+	C9H11N5O4	Nucleotide And Its metabolomics
MEDP1954	N6-(2-Hydroxyethyl)adenosine	312.13	311.123	[M+H]+	C12H17N5O5	Nucleotide And Its metabolomics
MEDP1956	2-Aminopurine	136.062	135.054	[M+H]+	C5H5N5	Nucleotide And Its metabolomics
MEDP1960	Isopentenyladenine-7-N-glucoside	366.2	365.17	[M+H]+	C16H23N5O5	Nucleotide And Its metabolomics
MEDP1961	Ribosyl adenosine	400.146	399.139	[M+H]+	C15H21N5O8	Nucleotide And Its metabolomics
MEDP1991	N6-Isopentenyladenosine	336.167	335.159	[M+H]+	C15H21N5O4	Nucleotide And Its metabolomics
MADP0282	L-Phenylephrine	168.101	167.095	[M+H]+	C9H13NO2	Hormones and hormone related compunds
MEDN1613	Cytochalasin-H	474.256	493.283	[M-H2O-H]-	C30H39NO5	Hormones and hormone related compunds
MEDP1272	20,26-dihydroxyecdysone	497.3	496.304	[M+H]+	C27H44O8	Hormones and hormone related compunds
MEDP1688	Hydroxyecdysone	481.319	480.308	[M+H]+	C27H44O7	Hormones and hormone related compunds
MEDP1715	2-Hydroxymelatonin	249.128	248.116	[M+H]+	C13H16N2O3	Hormones and hormone related compunds
MADP0021	Betaine	118.1	117.079	[M+H]+	C5H11NO2	Others
MEDN1195	Orsellinate	167.034	168.042	[M-H]-	C8H8O4	Others
MEDP1076	Kojibiose	325.111	342.116	[M-H2O+H]+	C12H22O11	Others
MEDP1988	Hydroxyurea	123.043	76.0273	[M+HCOO+2H]+	CH4N2O2	Others
MADN0493	SM(d18:1/14:0)	733.54	674.536	[M+CH3COOH-H]-	C37H75N2O6P	SL
MADP0433	SM(d18:1/16:0)	703.58	702.568	[M+H]+	C39H79N2O6P	SL
MADP0444	SM(d16:1/24:1(15Z))	785.65	785.654	[M]+	C45H90N2O6P+	SL
MADP0452	SM(d18:1/22:0)	787.66	786.661	[M+H]+	C45H91N2O6P	SL
MADP0454	SM(d18:1/20:0)	759.63	758.63	[M+H]+	C43H87N2O6P	SL
MADP0459	SM(d18:1/18:1(9Z))	729.58	728.583	[M+H]+	C41H81N2O6P	SL
MADP0466	Cer(d18:1/24:1(15Z))	630.62	647.622	[M+H]+	C42H81NO3	SL
MADP0470	SM(d18:1/18:0)	731.6	730.599	[M+H]+	C41H83N2O6P	SL
MEDP0592	3-Dehydrosphinganine	300.282	299.282	[M+H]+	C18H37NO2	SL
MEDP1685	Phytosphingosine	318.3	317.293	[M+H]+	C18H39NO3	SL
MADP0571	Diethyl phosphate	155.046	154.1	[M+H]+	C4H11O4P	Aldehyde,Ketones,Esters
MADP0080	Tryptamine	161.107	160.1	[M+H]+	C10H12N2	Tryptamines,Cholines,Pigments
MADP0192	Methacholine	160.132	159.126	[M+H]+	C8H17NO2	Tryptamines,Cholines,Pigments
MADP0284	Sn-Glycero-3-Phosphocholine	258.11	257.103	[M+H]+	C8H20NO6P	Tryptamines,Cholines,Pigments
MEDN1891	Serotonin	175.087	176.21	[M-H]-	C10H12N2O	Tryptamines,Cholines,Pigments
MEDP0212	N-Acetyl-5-Hydroxytryptamine	219	218.106	[M+H]+	C12H14N2O2	Tryptamines,Cholines,Pigments
MEDP1045	Biliverdin	583.2	582.248	[M+H]+	C33H34N4O6	Tryptamines,Cholines,Pigments
MADN0023	Galactitol	181.072	182.079	[M-H]-	C6H14O6	Carbohydrates and Its metabolites
MADN0045	D-Arabinitol	151.061	152.068	[M-H]-	C5H12O5	Carbohydrates and Its metabolites
MADN0046	D-Sorbitol	181.072	182.079	[M-H]-	C6H14O6	Carbohydrates and Its metabolites
MADN0048	D-Glucose	179.056	180.063	[M-H]-	C6H12O6	Carbohydrates and Its metabolites
MADN0049	D-Mannose	179.056	180.063	[M-H]-	C6H12O6	Carbohydrates and Its metabolites
MADN0050	D-Melezitose	503.162	504.169	[M-H]-	C18H32O16	Carbohydrates and Its metabolites
MADN0051	D-Trehalose	341.109	342.116	[M-H]-	C12H22O11	Carbohydrates and Its metabolites
MADN0053	D-Erythronolactone	117	118.027	[M-H]-	C4H6O4	Carbohydrates and Its metabolites
MADN0054	D-Glucose 6-Phosphate	259.022	260.03	[M-H]-	C6H13O9P	Carbohydrates and Its metabolites
MADN0056	Lactose	341.109	342.116	[M-H]-	C12H22O11	Carbohydrates and Its metabolites
MADN0057	Lactulose	341.109	342.116	[M-H]-	C12H22O11	Carbohydrates and Its metabolites
MADN0060	Maltose	341.109	342.116	[M-H]-	C12H22O11	Carbohydrates and Its metabolites
MADN0061	Maltotriose	503.162	504.169	[M-H]-	C18H32O16	Carbohydrates and Its metabolites
MADN0062	Raffinose	503.162	504.169	[M-H]-	C18H32O16	Carbohydrates and Its metabolites
MADN0065	L-Gulonolactone	177.041	178.048	[M-H]-	C6H10O6	Carbohydrates and Its metabolites
MADN0144	Maltitol	343.125	344.132	[M-H]-	C12H24O11	Carbohydrates and Its metabolites
MADN0161	D-Mannitol	181.072	182.079	[M-H]-	C6H14O6	Carbohydrates and Its metabolites
MADN0166	1,6-anhydro-β-D-glucose	161.046	162.053	[M-H]-	C6H10O5	Carbohydrates and Its metabolites
MADN0172	Xylitol	151.061	152.068	[M-H]-	C5H12O5	Carbohydrates and Its metabolites
MADN0173	D-Fructose	179.056	180.063	[M-H]-	C6H12O6	Carbohydrates and Its metabolites
MADN0181	D-(+)-sucrose	341.109	342.116	[M-H]-	C12H22O11	Carbohydrates and Its metabolites
MADN0184	Dl-Threitol	121.051	122.058	[M-H]-	C4H10O4	Carbohydrates and Its metabolites
MADN0221	D-Quinovose	223.082	164.068	[M-H]-	C6H12O5	Carbohydrates and Its metabolites
MADN0223	meso-Erythritol	103.04	122.058	[M-H]-	C4H10O4	Carbohydrates and Its metabolites
MADN0230	D-Ribono-1,4-lactone	147.03	148.037	[M-H]-	C5H8O5	Carbohydrates and Its metabolites
MADN0233	D-Gluconic Acid	195.053	196.058	[M-H]-	C6H12O7	Carbohydrates and Its metabolites
MADN0243	D-Glucoronic Acid	193.035	194.043	[M-H]-	C6H10O7	Carbohydrates and Its metabolites
MADN0349	D-Glucosamine 6-Phosphate	258.037	259.151	[M-H]-	C6H14NO8P	Carbohydrates and Its metabolites
MADN0359	D-Tagatose	179.055	180.063	[M-H]-	C6H12O6	Carbohydrates and Its metabolites
MADN0370	D-(+)-Cellobiose	341.108	342.116	[M-H]-	C12H22O11	Carbohydrates and Its metabolites
MADN0397	Sucrose 6′-monophosphate	421.076	422.083	[M-H]-	C12H23O14P	Carbohydrates and Its metabolites
MADN0399	D-Galacturonic Acid	193.036	194.043	[M-H]-	C6H10O7	Carbohydrates and Its metabolites
MADN0527	L-Iditol	181.072	182.079	[M-H]-	C6H14O6	Carbohydrates and Its metabolites
MADN0571	(2R)-Glycerol-O-β-D-galactopyranoside	253.094	254.23	[M-H]-	C9H18O8	Carbohydrates and Its metabolites
MADN0587	2-keto-D-gluconic acid	193.035	194.043	[M-H]-	C6H10O7	Carbohydrates and Its metabolites
MADN0622	L-Glucaric acid	209.029	210.14	[M-H]-	C6H10O8	Carbohydrates and Its metabolites
MADP0034	N-Acetylmannosamine	222.09	221.09	[M+H]+	C8H15NO6	Carbohydrates and Its metabolites
MADP0081	N-Acetyl-D-Glucosamine	222.097	221.09	[M+H]+	C8H15NO6	Carbohydrates and Its metabolites
MADP0504	D-Maltopentaose	829.281	828.275	[M+H]+	C30H52O26	Carbohydrates and Its metabolites
MADP0526	N,N'-Diacetyl Chitobiose	425.176	424.169	[M+H]+	C16H28N2O11	Carbohydrates and Its metabolites
MEDN0498	Ribulose-5-Phosphate	229.011	230.019	[M-H]-	C5H11O8P	Carbohydrates and Its metabolites
MEDN0502	2-Deoxyribose 1-Phosphate	213.016	214.024	[M-H]-	C5H11O7P	Carbohydrates and Its metabolites
MEDN0506	N-Acetylglucosamine 1-Phosphate	300.048	301.056	[M-H]-	C8H16NO9P	Carbohydrates and Its metabolites
MEDN0531	D-Glucarate	209.03	210.038	[M-H]-	C6H10O8	Carbohydrates and Its metabolites
MEDN0539	3'-Sialyllactose	632.204	633.212	[M-H]-	C23H39NO19	Carbohydrates and Its metabolites
MEDN0570	L-Erythrulose	119.034	120.042	[M-H]-	C4H8O4	Carbohydrates and Its metabolites
MEDN0641	Ribose 1-phosphate	229.011	230.019	[M-H]-	C5H11O8P	Carbohydrates and Its metabolites
MEDN0657	D-Xylulose 5-phosphate	229.011	230.019	[M-H]-	C5H11O8P	Carbohydrates and Its metabolites
MEDN1221	D-Mannose 6-phosphate	259.022	260.03	[M-H]-	C6H13O9P	Carbohydrates and Its metabolites
MEDN1314	Mucic Acid	209.03	210.038	[M-H]-	C6H10O8	Carbohydrates and Its metabolites
MEDN1475	Sorbitol 6-phosphate	523.082	262.045	[2M-H]-	C6H15O9P	Carbohydrates and Its metabolites
MEDN1614	D-Arabinose 5-phosphate	229.011	230.019	[M-H]-	C5H11O8P	Carbohydrates and Its metabolites
MEDN1631	UDP-xylose	535.035	536.044	[M-H]-	C14H22N2O16P2	Carbohydrates and Its metabolites
MEDN1653	D-Glucose 1,6-bisphosphate	338.989	339.996	[M-H]-	C6H14O12P2	Carbohydrates and Its metabolites
MEDN1757	Isomaltotriose	503.16	504.4	[M-H]-	C18H32O16	Carbohydrates and Its metabolites
MEDN1758	dextrin	503.16	504.4	[M-H]-	C18H32O16	Carbohydrates and Its metabolites
MEDN1761	D-(+)-talose	179.056	180.16	[M-H]-	C6H12O6	Carbohydrates and Its metabolites
MEDN1762	D-Allose	179.056	180.16	[M-H]-	C6H12O6	Carbohydrates and Its metabolites
MEDN1897	L-Gulose	179.056	180.16	[M-H]-	C6H12O6	Carbohydrates and Its metabolites
MEDP1246	2,4-diacetamino-2,4,6-triphenoxy-D-mannopyranose	247.1	246.122	[M+H]+	C10H18N2O5	Carbohydrates and Its metabolites
MEDP1990	Melibiose	381.078	342.116	[M+K]+	C12H22O11	Carbohydrates and Its metabolites
MADN0010	Allantoin	157.037	158.044	[M-H]-	C4H6N4O3	Organic acid And Its derivatives
MADN0037	Pyrroloquinoline Quinone	329.005	330.012	[M-H]-	C14H6N2O8	Organic acid And Its derivatives
MADN0038	Citric Acid	191	192.027	[M-H]-	C6H8O7	Organic acid And Its derivatives
MADN0040	Succinic Acid	117.019	118.027	[M-H]-	C4H6O4	Organic acid And Its derivatives
MADN0041	α-Ketoglutaric Acid（α-KG）	145.014	146.022	[M-H]-	C5H6O5	Organic acid And Its derivatives
MADN0042	Cis-Aconitic Acid	173.009	174.016	[M-H]-	C6H6O6	Organic acid And Its derivatives
MADN0043	Pyruvic Acid	87.0088	88.0161	[M-H]-	C3H4O3	Organic acid And Its derivatives
MADN0072	2-Aminoethanesulfinic Acid	108.013	109.02	[M-H]-	C2H7NO2S	Organic acid And Its derivatives
MADN0073	2-Aminoethanesulfonic Acid	124.007	125.015	[M-H]-	C2H7NO3S	Organic acid And Its derivatives
MADN0077	Methylsuccinic acid	131.035	132.042	[M-H]-	C5H8O4	Organic acid And Its derivatives
MADN0080	3-Hydroxybutyric acid	103.04	104.047	[M-H]-	C4H8O3	Organic acid And Its derivatives
MADN0081	3-Hydroxypropanoic Acid	89.0244	90.0317	[M-H]-	C3H6O3	Organic acid And Its derivatives
MADN0082	4-Oxopentanoate	115.04	116.047	[M-H]-	C5H8O3	Organic acid And Its derivatives
MADN0083	Adipic Acid	145.051	146.058	[M-H]-	C6H10O4	Organic acid And Its derivatives
MADN0084	Azelaic Acid	187.098	188.105	[M-H]-	C9H16O4	Organic acid And Its derivatives
MADN0086	Creatine	130.063	131.07	[M-H]-	C4H9N3O2	Organic acid And Its derivatives
MADN0089	Glutaric Acid	131.035	132.042	[M-H]-	C5H8O4	Organic acid And Its derivatives
MADN0090	Guanidinoethyl Sulfonate	166.029	167.036	[M-H]-	C3H9N3O3S	Organic acid And Its derivatives
MADN0091	Hippuric Acid	178.051	179.058	[M-H]-	C9H9NO3	Organic acid And Its derivatives
MADN0094	Quinic acid	191.056	192.063	[M-H]-	C7H12O6	Organic acid And Its derivatives
MADN0095	L-Lactic Acid	89.0244	90.0317	[M-H]-	C3H6O3	Organic acid And Its derivatives
MADN0097	L-Dihydroorotic Acid	157.025	158.033	[M-H]-	C5H6N2O4	Organic acid And Its derivatives
MADN0104	Pyrrole-2-Carboxylic Acid	110.025	111.032	[M-H]-	C5H5NO2	Organic acid And Its derivatives
MADN0107	Shikimic Acid	173.046	174.053	[M-H]-	C7H10O5	Organic acid And Its derivatives
MADN0108	Subericacid	173.082	174.089	[M-H]-	C8H14O4	Organic acid And Its derivatives
MADN0111	3-(3-Hydroxyphenyl)propanoic acid	165.056	166.063	[M-H]-	C9H10O3	Organic acid And Its derivatives
MADN0114	Ethylmalonic acid	131.035	132.042	[M-H]-	C5H8O4	Organic acid And Its derivatives
MADN0115	beta-Ureidoisobutyric acid	145.062	146.069	[M-H]-	C5H10N2O3	Organic acid And Its derivatives
MADN0116	Mevalonate	147.066	148.074	[M-H]-	C6H12O4	Organic acid And Its derivatives
MADN0122	5-Hydroxyhexanoic Acid	131.071	132.079	[M-H]-	C6H12O3	Organic acid And Its derivatives
MADN0131	Citraconic Acid	129.019	130.027	[M-H]-	C5H6O4	Organic acid And Its derivatives
MADN0132	2-Oxoadipic acid	159.03	160.037	[M-H]-	C6H8O5	Organic acid And Its derivatives
MADN0133	1,2-Ethanediol, 1-(3-methoxy-4-(sulfooxy)phenyl)-	263	264.25	[M-H]-	C9H12O7S	Organic acid And Its derivatives
MADN0134	Dl-3,4-Dihydroxymandelic Acid	183	184.037	[M-H]-	C8H8O5	Organic acid And Its derivatives
MADN0139	Valeric Acid	101.061	102.068	[M-H]-	C5H10O2	Organic acid And Its derivatives
MADN0140	3-Methyl-2-Oxobutanoic Acid	115	116.047	[M-H]-	C5H8O3	Organic acid And Its derivatives
MADN0141	Fumaric Acid	115.004	116.011	[M-H]-	C4H4O4	Organic acid And Its derivatives
MADN0147	Oxaloacetic acid	131	132.07	[M-H]-	C4H4O5	Organic acid And Its derivatives
MADN0148	Thiodiglycolic Acid	148.991	149.999	[M-H]-	C4H6O4S	Organic acid And Its derivatives
MADN0150	2,4-Hexadienoic acid	111.045	112.052	[M-H]-	C6H8O2	Organic acid And Its derivatives
MADN0152	Methanesulfonic acid	94.9808	95.9881	[M-H]-	CH4O3S	Organic acid And Its derivatives
MADN0155	3-Hydroxypropionic acid	167.035	168.042	[M-H]-	C8H8O4	Organic acid And Its derivatives
MADN0156	3-Hydroxyglutaric acid	147.03	148.037	[M-H]-	C5H8O5	Organic acid And Its derivatives
MADN0158	3-(3-Hydroxyphenyl)-3-hydroxypropanoic acid	181.051	182.058	[M-H]-	C9H10O4	Organic acid And Its derivatives
MADN0163	Ureidosuccinic acid	175.04	352.087	[M-H]-	C5H8N2O5	Organic acid And Its derivatives
MADN0164	Iminodiacetic acid	132.03	133.038	[M-H]-	C4H7NO4	Organic acid And Its derivatives
MADN0168	Butanone acid	101.024	102.032	[M-H]-	C4H6O3	Organic acid And Its derivatives
MADN0177	Guanidineacetic Acid	116.046	117.054	[M-H]-	C3H7N3O2	Organic acid And Its derivatives
MADN0180	(R)-2-Hydroxy-3-phenylpropionic acid	165.056	166.063	[M-H]-	C9H10O3	Organic acid And Its derivatives
MADN0186	4-Hydroxy-2-Oxoglutaric Acid	161.009	162.016	[M-H]-	C5H6O6	Organic acid And Its derivatives
MADN0191	3-Methacrylic acid	99.0452	100.052	[M-H]-	C5H8O2	Organic acid And Its derivatives
MADN0192	3-Methyladipic acid	159.066	160.074	[M-H]-	C7H12O4	Organic acid And Its derivatives
MADN0198	Maleamic acid	114.02	115.027	[M-H]-	C4H5NO3	Organic acid And Its derivatives
MADN0206	2-Hydroxy-3-Methylbutanoic Acid	117.056	118.063	[M-H]-	C5H10O3	Organic acid And Its derivatives
MADN0209	Isobutyric acid	87.0452	88.0524	[M-H]-	C4H8O2	Organic acid And Its derivatives
MADN0219	1-Hydroxy-2-Naphthoate	187.041	188.047	[M-H]-	C11H8O3	Organic acid And Its derivatives
MADN0238	Uric acid	167.021	168.028	[M-H]-	C5H4N4O3	Organic acid And Its derivatives
MADN0245	2-Aminoadipic Acid	160.061	161.069	[M-H]-	C6H11NO4	Organic acid And Its derivatives
MADN0283	trans-trans-Muconic acid	141.019	142.027	[M-H]-	C6H6O4	Organic acid And Its derivatives
MADN0304	4,6-Dioxoheptanoic acid	157.05	158.058	[M-H]-	C7H10O4	Organic acid And Its derivatives
MADN0328	3-Ureidopropionic acid	131.046	132.054	[M-H]-	C4H8N2O3	Organic acid And Its derivatives
MADN0330	SDMA	201.135	202.25	[M-H]-	C8H18N4O2	Organic acid And Its derivatives
MADN0339	2-isopropylmalate	175.061	176.068	[M-H]-	C7H12O5	Organic acid And Its derivatives
MADN0358	Aleuritic Acid	303.219	304.225	[M-H]-	C16H32O5	Organic acid And Its derivatives
MADN0361	Isethionic acid	124.991	125.999	[M-H]-	C2H6O4S	Organic acid And Its derivatives
MADN0376	(R)-3-Hydroxybutanoic acid	103.04	104.047	[M-H]-	C4H8O3	Organic acid And Its derivatives
MADN0386	p-Hydroxymandelic acid	167.035	168.042	[M-H]-	C8H8O4	Organic acid And Its derivatives
MADN0398	Isovaleric acid	101.061	102.068	[M-H]-	C5H10O2	Organic acid And Its derivatives
MADN0417	Porphobilinogen	225.087	226.095	[M-H]-	C10H14N2O4	Organic acid And Its derivatives
MADN0421	2,6-Dihydroxybenzoic acid	153.019	154.027	[M-H]-	C7H6O4	Organic acid And Its derivatives
MADN0427	D-Malic acid	133.015	133.015	[M-H]-	C4H6O5	Organic acid And Its derivatives
MADN0504	Mesoaconic acid	129.018	130.1	[M-H]-	C5H6O4	Organic acid And Its derivatives
MADN0505	Sulfoacetic acid	138.97	140.12	[M-H]-	C2H4O5S	Organic acid And Its derivatives
MADN0506	N-2-hydroxyethylpiperazine-N''-2-ethanesulfonic acid	237.092	238.31	[M-H]-	C8H18N2O4S	Organic acid And Its derivatives
MADN0508	Morpholine ethanesulfonic acid	194.049	195.24	[M-H]-	C6H13NO4S	Organic acid And Its derivatives
MADN0512	(+)-Camphoric acid	199.098	200.23	[M-H]-	C10H16O4	Organic acid And Its derivatives
MADN0513	4-toluenesulfonic acid	171.012	172.2	[M-H]-	C7H7SO3H	Organic acid And Its derivatives
MADN0520	3,5-Dichlorosalicylic acid	204.946	207.01	[M-H]-	C7H4Cl2O3	Organic acid And Its derivatives
MADN0522	4-Acetylaminobenzoic acid	178.051	179.17	[M-H]-	C9H9NO3	Organic acid And Its derivatives
MADN0524	3-Amino-5-hydroxybenzoic acid	152.035	153.043	[M-H]-	C7H7NO3	Organic acid And Its derivatives
MADN0538	(S)-Azetidine-2-carboxylic acid	100.04	101.048	[M-H]-	C4H7NO2	Organic acid And Its derivatives
MADN0547	5-chloroindole-2-carboxylic acid	194.001	195.009	[M-H]-	C9H6ClNO2	Organic acid And Its derivatives
MADN0551	3,5-Dihydroxy-4-methoxybenzoic acid	183.029	184.037	[M-H]-	C8H8O5	Organic acid And Its derivatives
MADN0559	Hydrochlorothiazide	295.958	296.964	[M-H]-	C7H8ClN3O4S2	Organic acid And Its derivatives
MADN0562	3-bromopyruvate	164.918	165.927	[M-H]-	C3H3BrO3	Organic acid And Its derivatives
MADN0574	α-Hydroxyglutaric Acid (sodium salt)	147.03	148.11	[M-H]-	C5H8O5	Organic acid And Its derivatives
MADN0579	Cis-ACCP	221.069	222.18	[M-H]-	C7H15N2O4P	Organic acid And Its derivatives
MADN0584	(±)-Homocitric acid	205.035	206.15	[M-H]-	C7H10O7	Organic acid And Its derivatives
MADN0588	5-Carboxyvanillic Acid	211.025	211.025	[M-H]-	C9H8O6	Organic acid And Its derivatives
MADN0608	2-Hydroxybutyric acid	103.039	104.1	[M-H]-	C4H8O3	Organic acid And Its derivatives
MADN0609	L-Cysteic acid	167.996	169.16	[M-H]-	C3H7NO5S	Organic acid And Its derivatives
MADN0616	cis,cis-Muconic acid	141.016	142.11	[M-H]-	C6H6O4	Organic acid And Its derivatives
MADN0617	2-Methylpentanedioic acid	145.05	146.14	[M-H]-	C6H10O4	Organic acid And Its derivatives
MADN0618	2-Methyllactic acid	103.039	104.1	[M-H]-	C4H8O3	Organic acid And Its derivatives
MADP0035	N-Acetylputrescine	131.118	130.111	[M+H]+	C6H14N2O	Organic acid And Its derivatives
MADP0087	1,3-Diaminopropane	75	74.084	[M+H]+	C3H10N2	Organic acid And Its derivatives
MADP0089	4-Acetamidobutyric Acid	146.081	145.074	[M+H]+	C6H11NO3	Organic acid And Its derivatives
MADP0090	4-Guanidinobutyric Acid	146.092	145.085	[M+H]+	C5H11N3O2	Organic acid And Its derivatives
MADP0093	Creatinine	114.066	113.059	[M+H]+	C4H7N3O	Organic acid And Its derivatives
MADP0097	N'-Formylkynurenine	237.1	236.08	[M+H]+	C11H12N2O4	Organic acid And Its derivatives
MADP0101	Urocanic Acid	139.05	138.043	[M+H]+	C6H6N2O2	Organic acid And Its derivatives
MADP0120	TranexamicAcid	158.118	157.11	[M+H]+	C8H15NO2	Organic acid And Its derivatives
MADP0207	4-(Aminomethyl)benzoic acid	152.07	151.063	[M+H]+	C8H9NO2	Organic acid And Its derivatives
MADP0208	Proline betaine	144.101	143.095	[M+H]+	C7H13NO2	Organic acid And Its derivatives
MADP0224	L-2-Aminobutyric acid	104.695	103.063	[M+H]+	C4H9NO2	Organic acid And Its derivatives
MADP0328	3-Amino-4-methylpentanoic acid	132.102	131.095	[M+H]+	C6H13NO2	Organic acid And Its derivatives
MADP0498	3-Guanidinopropionic acid	132.076	131.069	[M+H]+	C4H9N3O2	Organic acid And Its derivatives
MADP0563	(2-Hydroxyethyl)phosphonic acid	127.015	126.008	[M+H]+	C2H7O4P	Organic acid And Its derivatives
MEDN0206	Citramalic Acid	147.029	148.1	[M-H]-	C5H8O5	Organic acid And Its derivatives
MEDN0282	2–Furanoic Acid	111.008	112.016	[M-H]-	C5H4O3	Organic acid And Its derivatives
MEDN0284	2-Hydroxy-4-methylvaleric acid	131.071	132.079	[M-H]-	C6H12O3	Organic acid And Its derivatives
MEDN0290	3-Hydroxy-3-Methyl Butyric Acid	117.055	118.063	[M-H]-	C5H10O3	Organic acid And Its derivatives
MEDN0301	Caffeic Acid	179.034	180.042	[M-H]-	C9H8O4	Organic acid And Its derivatives
MEDN0334	Mandelic Acid	151.04	152.047	[M-H]-	C8H8O3	Organic acid And Its derivatives
MEDN0338	DL-3-Phenyllactic acid(Pla)	165.055	166.063	[M-H]-	C9H10O3	Organic acid And Its derivatives
MEDN0493	4-Methoxycinnamic Acid	177.055	178.063	[M-H]-	C10H10O3	Organic acid And Its derivatives
MEDN0499	Argininosuccinic acid	289.115	290.123	[M-H]-	C10H18N4O6	Organic acid And Its derivatives
MEDN0530	Pimelic acid	159.07	160.074	[M-H]-	C7H12O4	Organic acid And Its derivatives
MEDN0588	Glucerol 3-phosphate	171.006	172.014	[M-H]-	C3H9O6P	Organic acid And Its derivatives
MEDN0615	Carbamoyl phosphate	139.975	140.983	[M-H]-	CH4NO5P	Organic acid And Its derivatives
MEDN0678	Ethylsalicylate	165.055	166.063	[M-H]-	C9H10O3	Organic acid And Its derivatives
MEDN1009	3-Hydroxyphenylacetic acid	151.04	152.047	[M-H]-	C8H8O3	Organic acid And Its derivatives
MEDN1031	2,4-Dichlorophenoxyacetic Acid	218.962	219.969	[M-H]-	C8H6Cl2O3	Organic acid And Its derivatives
MEDN1052	2-Hydroxyglutaric acid	147.029	148.037	[M-H]-	C5H8O5	Organic acid And Its derivatives
MEDN1098	2-ethyl-2-hydroxybutyric acid	131.071	132.079	[M-H]-	C6H12O3	Organic acid And Its derivatives
MEDN1226	2-amino-4-oxovaleric acid	130.05	131.058	[M-H]-	C5H9NO3	Organic acid And Its derivatives
MEDN1235	L-2-amino-6-oximelic acid	188.057	189.064	[M-H]-	C7H11NO5	Organic acid And Its derivatives
MEDN1312	2-Hydroxyphenylacetic acid	151	152.047	[M-H]-	C8H8O3	Organic acid And Its derivatives
MEDN1315	4-Hydroxy-3-methylbenzoic acid	151	152.047	[M-H]-	C8H8O3	Organic acid And Its derivatives
MEDN1322	2,3-Dihydroxybenzoic acid	153.018	154.027	[M-H]-	C7H6O4	Organic acid And Its derivatives
MEDN1328	L-Leucic acid	131	132.079	[M-H]-	C6H12O3	Organic acid And Its derivatives
MEDN1403	10-Hydroxy-2-Decenoic Acid	185.118	186.126	[M-H]-	C10H18O3	Organic acid And Its derivatives
MEDN1499	2-Hydroxyhexanoic acid	131.072	132.079	[M-H]-	C6H12O3	Organic acid And Its derivatives
MEDN1503	3-(4-Hydroxyphenyl)-1-propanol	151.077	152.084	[M-H]-	C9H12O2	Organic acid And Its derivatives
MEDN1504	3-Hydroxycinnamic acid	163.044	164.047	[M-H]-	C9H8O3	Organic acid And Its derivatives
MEDN1533	Dimethylmalonic acid	131.036	132.042	[M-H]-	C5H8O4	Organic acid And Its derivatives
MEDN1621	Isocitric acid	173.009	192.027	[M-H2O-H]-	C6H8O7	Organic acid And Its derivatives
MEDN1630	Ferulic acid	193.05	194.058	[M-H]-	C10H10O4	Organic acid And Its derivatives
MEDN1695	3-Hydroxypyruvic acid	103.004	104.011	[M-H]-	C3H4O4	Organic acid And Its derivatives
MEDN1713	Traumatic acid	227.129	228.136	[M-H]-	C12H20O4	Organic acid And Its derivatives
MEDN1717	Tropine	165.056	166.063	[M-H]-	C9H10O3	Organic acid And Its derivatives
MEDN1722	Piperic acid	165.019	166.027	[M-H]-	C8H6O4	Organic acid And Its derivatives
MEDN1875	(+)-Ds-Threo-Isocitrate	191.019	192.12	[M-H]-	C6H8O7	Organic acid And Its derivatives
MEDN1880	Hydroferulic acid	195.066	196.2	[M-H]-	C10H12O4	Organic acid And Its derivatives
MEDN1886	(S)-2-Hydroxy-3-phenylpropanoic acid	165.056	166.17	[M-H]-	C9H10O3	Organic acid And Its derivatives
MEDP0332	Cinnamic Acid	149.052	148.052	[M+H]+	C9H8O2	Organic acid And Its derivatives
MEDP0691	Ethylparaben	167.3	166.063	[M+H]+	C9H10O3	Organic acid And Its derivatives
MEDP0864	3-hydroxyisobutyric acid	119.2	118.063	[M+H]+	C5H10O3	Organic acid And Its derivatives
MEDP0885	Mesoxalate	119	117.99	[M+H]+	C3H2O5	Organic acid And Its derivatives
MEDP1132	3-Carboxypropyltrimethylammonium	146.108	145.11	[M+H]+	C7H15NO2	Organic acid And Its derivatives
MEDP1231	Folic acid	474.2	473.166	[M+H]+	C20H23N7O7	Organic acid And Its derivatives
MEDP1818	Bicine	164.094	163.17	[M+H]+	C6H13NO4	Organic acid And Its derivatives
MEDP1855	DL-Aminopimelic acid	176.091	175.084	[M+H]+	C7H13NO4	Organic acid And Its derivatives
MEDP1985	Glucerol 2-phosphate	173.02	172.014	[M+H]+	C3H9O6P	Organic acid And Its derivatives
MEDP2008	2-Hydroxy-4-(methylthio)butyric acid	151.042	150.035	[M+H]+	C5H10O3S	Organic acid And Its derivatives
MEDP2109	3-(3,4,5-trimethoxyphenyl)propionic acid	241.107	240.1	[M+H]+	C12H16O5	Organic acid And Its derivatives
MEDP2230	8-iso-15-keto Prostaglandin F2α	353.233	352.5	[M+H]+	C20H32O5	Organic acid And Its derivatives
MEDP2265	2-Amino-3-phosphonopropionic acid	170.021	169.07	[M+H]+	C3H8NO5P	Organic acid And Its derivatives
MEDP2266	D-myo-Inositol-1,3,4-triphosphate	420.97	420.1	[M+H]+	C6H15O15P3	Organic acid And Its derivatives
MADN0113	Biopterin	236.09	237.086	[M-H]-	C9H11N5O3	Heterocyclic compounds
MADN0237	6-Hydroxynicotinic Acid	138.019	139.027	[M-H]-	C6H5NO3	Heterocyclic compounds
MADN0318	3-Hydroxypicolinic acid	138.019	139.027	[M-H]-	C6H5NO3	Heterocyclic compounds
MADN0333	Quinoline-4-carboxylic acid	172.008	173.048	[M-H]-	C10H7NO2	Heterocyclic compounds
MADN0516	Pyridine-3,4-dicarboxylic acid	166.014	124.1	[M-H]-	C7H5NO4	Heterocyclic compounds
MADN0543	5-fluoroindole-2-carboxylic acid	178.031	179.038	[M-H]-	C9H6FNO2	Heterocyclic compounds
MADN0602	Pyrimidine-2-carboxylic acid	123.019	124.1	[M-H]-	C5H4N2O2	Heterocyclic compounds
MADP0102	Neopterin	254.08	253.081	[M+H]+	C9H11N5O4	Heterocyclic compounds
MADP0110	L-Pipecolic acid	130.086	129.079	[M+H]+	C6H11NO2	Heterocyclic compounds
MADP0194	N'-Methyl-2-pyridone-5-carboxamide	153.064	152.059	[M+H]+	C7H8N2O2	Heterocyclic compounds
MADP0233	Lumichrome	243.087	242.08	[M+H]+	C12H10N4O2	Heterocyclic compounds
MADP0236	2,4-Dihydroxypteridine	165.04	164.033	[M+H]+	C6H4N4O2	Heterocyclic compounds
MADP0250	6-Methylnicotinamide	137.074	136.064	[M+H]+	C7H8N2O	Heterocyclic compounds
MADP0255	7,8-dihydro-L-Biopterin	240.109	239.102	[M+H]+	C9H13N5O3	Heterocyclic compounds
MADP0266	1,4-Dihydro-1-Methyl-4-Oxo-3-Pyridinecarboxamide	153.065	152.059	[M+H]+	C7H8N2O2	Heterocyclic compounds
MADP0303	Imidazoleacetic acid	127.05	162.02	[M+H]+	C5H6N2O2	Heterocyclic compounds
MADP0309	4,6-Diamino-5-formamidopyrimidine	154.073	153.065	[M+H]+	C5H7N5O	Heterocyclic compounds
MADP0314	6-Mercaptopurine	153.023	152.016	[M+H]+	C5H4N4S	Heterocyclic compounds
MADP0323	5-Aminoimidazole-4-carboxamide	127.061	126.054	[M+H]+	C4H6N4O	Heterocyclic compounds
MADP0354	Pterine	164.057	163.049	[M+H]+	C6H5N5O	Heterocyclic compounds
MADP0492	2-pyrimidine methanol	111.054	110.11	[M+H]+	C5H6N2O	Heterocyclic compounds
MADP0494	2-pyridyl amidoxime	138.065	137.14	[M+H]+	C6H7N3O	Heterocyclic compounds
MADP0497	Ectoine	143.081	142.074	[M+H]+	C6H10N2O2	Heterocyclic compounds
MADP0502	5-Hydroxypyridine-2(1H)-one	112.039	111.032	[M+H]+	C5H5NO2	Heterocyclic compounds
MADP0503	4-Amino-5-hydroxymethyl-2-methylpyrimidine	140.082	139.075	[M+H]+	C6H9N3O	Heterocyclic compounds
MADP0508	3-(imidazol-4-yl)propionic acid	141.065	140.059	[M+H]+	C6H8N2O2	Heterocyclic compounds
MADP0540	2-pyrimidin-2-yl-propionic acid	153.066	152.15	[M+H]+	C7H8N2O2	Heterocyclic compounds
MADP0551	4-Oxo-4-(3-pyridyl)butyraldehyde	164.071	163.063	[M+H]+	C9H9NO2	Heterocyclic compounds
MEDN0099	4-Pyridoxic Acid	182.045	183.053	[M-H]-	C8H9NO4	Heterocyclic compounds
MEDN0656	Indoleacetaldehyde	158.061	159.068	[M-H]-	C10H9NO	Heterocyclic compounds
MEDN1039	Indole-4-carboxaldehyde	144.045	145.053	[M-H]-	C9H7NO	Heterocyclic compounds
MEDN1150	Indole-3-carboxylic acid	160.04	161.048	[M-H]-	C9H7NO2	Heterocyclic compounds
MEDN1484	Ethionamide	165.041	166.056	[M-H]-	C8H10N2S	Heterocyclic compounds
MEDN1514	5-hydroxyindole-2-carboxylic acid	176.036	177.043	[M-H]-	C9H7NO3	Heterocyclic compounds
MEDP0276	Indole-3-Carboxaldehyde	146.1	145.053	[M+H]+	C9H7NO	Heterocyclic compounds
MEDP0277	Methyl Indole-3-Acetate	190.1	189.079	[M+H]+	C11H11NO2	Heterocyclic compounds
MEDP0443	10-Formyl-Thf	474.2	473.166	[M+H]+	C20H23N7O7	Heterocyclic compounds
MEDP0529	Indole-3-acetamide	175.079	174.079	[M+H]+	C10H10N2O	Heterocyclic compounds
MEDP0898	Pyridoxal	168.3	167.058	[M+H]+	C8H9NO3	Heterocyclic compounds
MEDP1060	Hydroxyquinoline	146.051	145.053	[M+H]+	C9H7NO	Heterocyclic compounds
MEDP1063	Indole-5-carboxylic acid	162.045	161.048	[M+H]+	C9H7NO2	Heterocyclic compounds
MEDP1127	1-Acetylindole	160.1	159.068	[M+H]+	C10H9NO	Heterocyclic compounds
MEDP1215	Indole 3-phosphate	214.016	213.019	[M+H]+	C8H8NO4P	Heterocyclic compounds
MEDP1304	Piperidone	170.1	169.11	[M+H]+	C9H15NO2	Heterocyclic compounds
MEDP2007	3-Methyloxindole	148.076	147.068	[M+H]+	C9H9NO	Heterocyclic compounds
MEDP2298	Indole-3-acetic acid	176.071	175.18	[M+H]+	C10H9NO2	Heterocyclic compounds
MADP0078	L-Carnitine	162	161.105	[M+H]+	C7H15NO3	FA
MADP0267	Carnitine C2:0	204.123	203.116	[M+H]+	C9H17NO4	FA
MADP0268	Carnitine isoC4:0	232.154	231.147	[M+H]+	C11H21NO4	FA
MEDN0311	Dodecanedioic Aicd	229.144	230.152	[M-H]-	C12H22O4	FA
MEDN0376	9,10-DiHOME	313.238	314.246	[M-H]-	C18H34O4	FA
MEDN0604	Tetradecanedioic acid	257.175	258.183	[M-H]-	C14H26O4	FA
MEDN0658	Hexadecanedioic acid	285.207	286.214	[M-H]-	C16H30O4	FA
MEDN0781	6-keto-Prostaglandin F1α	369.228	370.236	[M-H]-	C20H34O6	FA
MEDN1035	13(R)-HODE	295.2	296.235	[M-H]-	C18H32O3	FA
MEDN1078	cis-EODA	297.243	298.251	[M-H]-	C18H34O3	FA
MEDN1111	12-Hydroxydodecanoic acid	215.165	216.173	[M-H]-	C12H24O3	FA
MEDN1146	14,15-leukotriene C4	624.296	625.303	[M-H]-	C30H47N3O9S	FA
MEDN1159	FFA(15:1)	239.201	240.209	[M-H]-	C15H28O2	FA
MEDN1406	Tridecanedioic acid	243.161	244.167	[M-H]-	C13H24O4	FA
MEDN1415	13(S)-HOTrE(γ)	293.212	294.219	[M-H]-	C18H30O3	FA
MEDN1426	9(S),12(S),13(S)-TriHOME	329.233	330.241	[M-H]-	C18H34O5	FA
MEDN1473	Leukotriene C4	624.299	625.303	[M-H]-	C30H47N3O9S	FA
MEDN1490	FFA(16:2)	251.201	252.209	[M-H]-	C16H28O2	FA
MEDN1805	FFA(16:1)	253.218	254.225	[M-H]-	C16H30O2	FA
MEDN1840	Pinolenic acid	277.218	278.4	[M-H]-	C18H30O2	FA
MEDN1854	9,10-dihydroxystearic acid	315.255	316.5	[M-H]-	C18H36O4	FA
MEDP0618	Carnitine 2-methyl-C4	246.163	245.163	[M+H]+	C12H23NO4	FA
MEDP1289	Carnitine C6:0	260.176	259.178	[M+H]+	C13H25NO4	FA
MEDP1373	Carnitine C22:2	480.405	479.397	[M+H]+	C29H53NO4	FA
MEDP1390	Carnitine C18:1	426.358	425.351	[M+H]+	C25H47NO4	FA
MEDP1398	Carnitine C16:1	398.326	397.319	[M+H]+	C23H43NO4	FA
MEDP1405	Carnitine C14:0	372.311	371.304	[M+H]+	C21H41NO4	FA
MEDP1422	Carnitine C8-OH	304.2	303.205	[M+H]+	C15H29NO5	FA
MEDP1423	Carnitine C7:DC	304.2	303.168	[M+H]+	C14H25NO6	FA
MEDP1427	Carnitine C8:0	288.144	287.21	[M+H]+	C15H29NO4	FA
MEDP1434	Carnitine C4:DC	262.128	261.121	[M+H]+	C11H19NO6	FA
MEDP1438	Carnitine C6:1	258.2	257.163	[M+H]+	C13H23NO4	FA
MEDP1440	Carnitine C5:0	246.163	245.163	[M+H]+	C12H23NO4	FA
MEDP1441	Carnitine C5:1	244.154	243.147	[M+H]+	C12H21NO4	FA
MEDP1523	Carnitine C15	386.327	385.319	[M+H]+	C22H43NO4	FA
MEDP1525	Carnitine C14:2:DC	398.254	397.246	[M+H]+	C21H35NO6	FA
MEDP1529	Carnitine C18:1-OH	442.353	441.345	[M+H]+	C25H47NO5	FA
MEDP1531	Carnitine C18-OH	444.368	443.361	[M+H]+	C25H49NO5	FA
MEDP1656	Carnitine C16-OH	416.337	415.33	[M+H]+	C23H45NO5	FA
MEDP1665	Carnitine C3:0	218.14	217.131	[M+H]+	C10H19NO4	FA
