# Supplementary material for: 20-Hydroxyecdysone and Receptor Interplay in the Regulation of Hemolymph Glucose Level in Honeybee (Apis mellifera) Larvae
Source: Metabolites. 2023 Jan 3;13(1):80. doi: 10.3390/metabo13010080 (PMC9865031; doi:10.3390/metabo13010080)
Supplement: Supplementary file 1 [file metabolites-13-00080-s001.zip › Table S4.xlsx]

## Sheet: Table S3
Table S4 List of differential metabolites between CK-5d and 20E-5d.
Index	Formula	Compounds	Class I	Class II	CAS	CK1-6d	CK2-6d	CK3-6d	20E1-6d	20E4-6d	20E5-6d	VIP	p_value	Fold_Change	Log2FC	Type
MEDP2303	C6H9N3O3	6-Diazo-5-oxo-L-norleucine	Amino acid and Its metabolomics	Amino acid derivatives	157-03-9	298510	550000	327380	952590	709110	731480	1.67516	0.0217687	2.03521	1.02518	up
MEDP1670	C13H17N3O4	Gly-Gly-Phe	Amino acid and Its metabolomics	Small Peptide	6234-26-0	436980	556750	186810	511460	1486500	402780	1.05741	0.360401	2.03359	1.02403	up
MADP0429	C11H22N2O3	Val-Ile	Amino acid and Its metabolomics	Small Peptide	20556-14-3	2173900	1539700	3596200	1018400	780000	1712200	1.45694	0.160996	0.480259	-1.05811	down
MADN0654	C10H20N4O4	Asn-Lys	Amino acid and Its metabolomics	Small Peptide	22677-58-3	790840	1027600	524940	274550	139130	679090	1.32253	0.128873	0.466322	-1.1006	down
MADN0631	C10H18N4O5	Gln-Gln	Amino acid and Its metabolomics	Small Peptide	54419-93-1	249500	266820	352200	90440	115830	196120	1.65336	0.0259278	0.463305	-1.10996	down
MADP0339	C15H22N2O3	Leu-Phe	Amino acid and Its metabolomics	Small Peptide	-	1383800	1457900	2422200	761110	676140	980260	1.69304	0.0961824	0.459262	-1.12261	down
MADP0574	C11H21N3O4	Ile-Gln	Amino acid and Its metabolomics	Small Peptide	59652-60-7	854530	630930	801380	326890	206450	484020	1.65911	0.0166403	0.444876	-1.16853	down
MADN0642	C9H17N3O4	Val-Asn	Amino acid and Its metabolomics	Small Peptide	66170-00-1	1613500	1165600	1466600	617120	388320	883190	1.66562	0.0158115	0.444834	-1.16866	down
MADP0384	C11H22N2O3	Val-Leu	Amino acid and Its metabolomics	Small Peptide	3989-97-7	2276300	1710600	3292900	978510	635730	1615100	1.55574	0.0807507	0.443603	-1.17266	down
MADP0407	C10H20N2O4	Thr-Ile	Amino acid and Its metabolomics	Small Peptide	-	99897	70741	148210	54342	20514	62275	1.45492	0.0973394	0.430083	-1.21731	down
MADN0208	C6H11NO4	DL-2-Methylglutamic acid	Amino acid and Its metabolomics	Amino acids	71-90-9	227190	59147	86791	29696	76893	46479	1.22022	0.291882	0.410229	-1.2855	down
MADP0393	C12H24N2O3	Ile-Ile	Amino acid and Its metabolomics	Small Peptide	42537-99-5	2188900	1784800	6080300	1188500	766810	2103800	1.31772	0.279262	0.403731	-1.30853	down
MEDP1512	C14H20N2O3	Phe-Val	Amino acid and Its metabolomics	Small Peptide	-	484110	719490	799780	271180	263500	269310	1.7841	0.0517301	0.401317	-1.31719	down
MEDP1682	C17H25N3O4	Leu-Gly-Phe	Amino acid and Its metabolomics	Small Peptide	-	115730	446120	188060	42153	186520	67323	1.15458	0.269022	0.394709	-1.34114	down
MEDP1675	C14H27N3O4	Leu-Leu-Gly	Amino acid and Its metabolomics	Small Peptide	4464-36-2	1430900	1970700	1223300	500300	511400	776000	1.74279	0.036818	0.386538	-1.37132	down
MEDP1894	C15H22N2O4	Tyr-Leu	Amino acid and Its metabolomics	Small Peptide	17355-10-1	130370	168050	246590	53304	73758	76503	1.73999	0.0738521	0.373507	-1.42079	down
MADP0162	C9H18N2O3	Leu-Ala	Amino acid and Its metabolomics	Small Peptide	7298-84-2	210870	310850	434830	84997	50711	194060	1.55573	0.0637177	0.344747	-1.53639	down
MADN0641	C10H19N3O4	Val-Gln	Amino acid and Its metabolomics	Small Peptide	42854-54-6	1954100	1670700	3002200	649810	539560	1091400	1.73194	0.0539067	0.344163	-1.53883	down
MADP0383	C12H24N2O3	Leu-Leu	Amino acid and Its metabolomics	Small Peptide	3303-31-9	2411000	2010500	6182300	987710	895750	1680800	1.53565	0.216528	0.33613	-1.57291	down
MADP0392	C12H24N2O3	Ile-Leu	Amino acid and Its metabolomics	Small Peptide	26462-22-6	2069600	2127500	6263100	1081100	760040	1671800	1.48791	0.234519	0.335839	-1.57416	down
MADN0595	C14H20N2O4	Tyr-Val	Amino acid and Its metabolomics	Small Peptide	17355-09-8	317690	556710	387600	90022	130980	192820	1.70927	0.0419138	0.32791	-1.60863	down
MADN0447	C10H20N2O3S	Val-Met	Amino acid and Its metabolomics	Small Peptide	14486-09-0	48315	21259	123330	27663	6344.8	27904	1.21514	0.286899	0.320946	-1.6396	down
MADP0373	C12H24N2O3	Leu-Ile	Amino acid and Its metabolomics	Small Peptide	36077-41-5	2451800	1871200	6701800	1151500	711670	1665600	1.47505	0.240137	0.320076	-1.64352	down
MADP0322	C14H20N2O4	Val-Tyr	Amino acid and Its metabolomics	Small Peptide	3061-91-4	3636200	6574400	4115900	1214700	1176000	2170700	1.71862	0.0567697	0.318389	-1.65114	down
MADN0315	C11H22N2O3	Leu-Val	Amino acid and Its metabolomics	Small Peptide	13588-95-9	612240	633340	1277400	250210	161630	386200	1.66357	0.108868	0.316308	-1.6606	down
MEDP1889	C12H16N2O4	Ser-Phe	Amino acid and Its metabolomics	Small Peptide	16875-28-8	688470	586240	567830	170060	228460	174270	1.84765	0.00224704	0.31087	-1.68562	down
MADP0332	C12H16N2O3	Ala-Phe	Amino acid and Its metabolomics	Small Peptide	3061-90-3	763300	1180700	1076300	264170	242840	420430	1.79089	0.0178873	0.307069	-1.70337	down
MADN0457	C11H22N2O3	Ile-Val	Amino acid and Its metabolomics	Small Peptide	41017-96-3	661860	592360	1572800	248860	117610	426080	1.56966	0.157053	0.280348	-1.83471	down
MADP0415	C11H22N2O3S	Leu-Met	Amino acid and Its metabolomics	Small Peptide	36077-39-1	149940	96847	337520	44826	38281	75915	1.60823	0.189014	0.272155	-1.8775	down
MADN0461	C9H18N2O3	Ile-Ala	Amino acid and Its metabolomics	Small Peptide	24787-73-3	110910	156170	201700	38150	14690	70344	1.61985	0.0278413	0.262776	-1.9281	down
MADP0374	C11H22N2O3S	Ile-Met	Amino acid and Its metabolomics	Small Peptide	42384-14-5	103950	98534	301630	38877	36742	46474	1.6687	0.19672	0.242193	-2.04577	down
MEDP1947	C9H18N2O4	Ser-Ile	Amino acid and Its metabolomics	Small Peptide	91086-51-0	195880	223690	549610	114440	71478	47885	1.6162	0.160091	0.241238	-2.05147	down
MADP0402	C16H21N3O3	Trp-Val	Amino acid and Its metabolomics	Small Peptide	24613-12-5	391620	569600	286790	9	109580	88155	1.13617	0.0368394	0.158447	-2.65792	down
MEDN1777	C24H38O3	2-(10-Heptadecenyl)-6-hydroxybenzoic acid	Benzene and substituted derivatives	Benzene and substituted derivatives	111047-30-4	74863	108420	3394.4	8062.3	9	15183	1.04017	0.218859	0.124569	-3.00498	down
MEDP2116	C8H8O3	2,6-Dihydroxyacetophenone	Benzene and substituted derivatives	Benzene and substituted derivatives	699-83-2	3597800	5120300	1700400	10253000	6942400	6336200	1.52467	0.0518171	2.25864	1.17545	up
MEDN1658	C10H13NO3	N-Acetyldopamine	Alcohol and amines	Polyamines	-	290610	57260	246450	67712	35313	46102	1.43706	0.171791	0.25092	-1.9947	down
MEDN1287	C21H42NO7P	LPE(0:0/16:1)	GP	LPE	-	1821300	1868100	1196300	3866700	1437400	4979600	1.13965	0.224177	2.10486	1.07372	up
MEDP1326	C28H56NO7P	LPC(20:1/0:0)	GP	LPC	-	569870	1332500	1560500	6921500	3218300	708370	1.01811	0.304721	3.13271	1.64741	up
MEDP1348	C24H48NO7P	LPC(16:1/0:0)	GP	LPC	-	2301700	2254600	1508000	4893100	1760700	6918000	1.12763	0.234984	2.23798	1.1622	up
MEDP1699	C24H48NO7P	LPC(0:0/16:1)	GP	LPC	-	15015000	9426700	4688100	26185000	8526900	34688000	1.10963	0.216921	2.38244	1.25244	up
MEDP1700	C26H54NO7P	LPC(0:0/18:0)	GP	LPC	-	20052000	12598000	15020000	31994000	30144000	46607000	1.67034	0.0437799	2.2812	1.1898	up
MADN0627	C10H14N5O8P	Guanosine-5'-monophosphate(5'-GMP)	Nucleotide And Its metabolomics	Nucleotide and Its metabolomics	85-32-5	126780	290020	168970	747350	474340	407590	1.6755	0.0603795	2.78143	1.47583	up
MADP0060	C10H14N2O6	5-Methyluridine	Nucleotide And Its metabolomics	Nucleotide and Its metabolomics	1463-10-1	252740	326970	211450	600760	578420	676480	1.81332	0.00149473	2.34549	1.22989	up
MADN0573	C10H14N5O7P	Adenosine 2'-Phosphate	Nucleotide And Its metabolomics	Nucleotide and Its metabolomics	130-49-4	365310	194840	108550	762510	349910	289090	1.24906	0.240199	2.09587	1.06755	up
MEDP1950	C10H13N4O7P	2'-Deoxyinosine-5'-monophosphate	Nucleotide And Its metabolomics	Nucleotide and Its metabolomics	3393-18-8	89386	44005	76304	29488	38699	35469	1.59387	0.114762	0.494318	-1.01649	down
MEDN0573	C16H25N5O15P2	GDP-L-fucose	Nucleotide And Its metabolomics	Nucleotide and Its metabolomics	15839-70-0	35156	30902	28361	12388	21538	11902	1.64159	0.017295	0.485368	-1.04285	down
MADP0206	C15H21N5O13P2	Cyclic ADP ribose	Nucleotide And Its metabolomics	Nucleotide and Its metabolomics	119340-53-3	174040	119580	90910	61541	98708	26189	1.24509	0.110695	0.484846	-1.0444	down
MEDN1045	C6H5N5O2	Xanthopterin	Nucleotide And Its metabolomics	Nucleotide and Its metabolomics	119-44-8	169340	249920	129290	87008	76393	75502	1.6544	0.0990428	0.435517	-1.1992	down
MADN0119	C10H12N5O6P	Cyclic Amp	Nucleotide And Its metabolomics	Nucleotide and Its metabolomics	60-92-4	137560	126330	339860	102710	50237	108040	1.3755	0.237178	0.432277	-1.20997	down
MEDP1688	C27H44O7	Hydroxyecdysone	Hormones and hormone related compunds	Hormones and hormone related compunds	5289-74-7	245990	257600	170720	9975200	5565100	7713700	1.87676	0.0273974	34.4856	5.10792	up
MEDP1045	C33H34N4O6	Biliverdin	Tryptamines,Cholines,Pigments	Pigments	114-25-0	1250100	924180	1008700	2328000	2755100	1627500	1.71775	0.059908	2.10828	1.07606	up
MADN0359	C6H12O6	D-Tagatose	Carbohydrates and Its metabolites	Sugars	41847-61-4	9648800	12239000	3308800	19711000	12094000	21191000	1.3405	0.075054	2.1033	1.07265	up
MEDN1403	C10H18O3	10-Hydroxy-2-Decenoic Acid	Organic acid And Its derivatives	Organic acid And Its derivatives	14113-05-4	2679500	6605200	347580	16458000	13404000	8070100	1.42796	0.0407761	3.93802	1.97747	up
MADN0328	C4H8N2O3	3-Ureidopropionic acid	Organic acid And Its derivatives	Organic acid And Its derivatives	462-88-4	82002	54450	48557	183320	201470	144080	1.79427	0.00785466	2.85862	1.51532	up
MEDN0493	C10H10O3	4-Methoxycinnamic Acid	Organic acid And Its derivatives	Organic acid And Its derivatives	830-09-1	40899	37910	44301	16281	14804	27420	1.73058	0.0186789	0.475225	-1.07332	down
MADN0245	C6H11NO4	2-Aminoadipic Acid	Organic acid And Its derivatives	Organic acid And Its derivatives	542-32-5	185760	78189	86237	36162	84076	38795	1.34252	0.198833	0.454139	-1.1388	down
MEDP0864	C5H10O3	3-hydroxyisobutyric acid	Organic acid And Its derivatives	Organic acid And Its derivatives	72657-23-9	422850	474690	736480	50645	407670	118500	1.38918	0.074573	0.353004	-1.50225	down
MADN0140	C5H8O3	3-Methyl-2-Oxobutanoic Acid	Organic acid And Its derivatives	Organic acid And Its derivatives	759-05-7	110880	127870	176700	38831	53695	26583	1.74374	0.0251711	0.286699	-1.80239	down
MADP0233	C12H10N4O2	Lumichrome	Heterocyclic compounds	Heterocyclic compounds	1086-80-2	10531000	5942300	11398000	3979500	3554400	4585500	1.70291	0.0858498	0.434834	-1.20146	down
MADP0494	C6H7N3O	2-pyridyl amidoxime	Heterocyclic compounds	Pyridine and pyridine derivatives	1772-01-6	21223000	19525000	13562000	6635000	8549300	9059900	1.73726	0.0395083	0.446404	-1.16358	down
MEDN0604	C14H26O4	Tetradecanedioic acid	FA	FFA	821-38-5	757830	424400	528720	1718600	947790	2835300	1.53265	0.143552	3.21558	1.68508	up
MEDN1078	C18H34O3	cis-EODA	FA	Oxidized lipids	2443-39-2	26554	16350	21353	89785	26080	81511	1.41183	0.15406	3.07167	1.61902	up
MEDP1523	C22H43NO4	Carnitine C15	FA	CAR	-	9183.3	9163.9	9	19095	12991	18314	1.0474	0.0515384	2.74567	1.45716	up
MEDN1159	C15H28O2	FFA(15:1)	FA	FFA	84743-29-3	127070	65615	117030	18808	9	105730	1.05882	0.193936	0.402134	-1.31425	down
