# Supplementary material for: 20-Hydroxyecdysone and Receptor Interplay in the Regulation of Hemolymph Glucose Level in Honeybee (Apis mellifera) Larvae
Source: Metabolites. 2023 Jan 3;13(1):80. doi: 10.3390/metabo13010080 (PMC9865031; doi:10.3390/metabo13010080)
Supplement: Supplementary file 1 [file metabolites-13-00080-s001.zip › Table S5.xlsx]

## Sheet: Table S4
Table S5 List of differential metabolites between CK-6d and 20E-6d.
Index	Formula	Compounds	Class I	Class II	CAS	CK1-6d	CK2-6d	CK3-6d	20E1-6d	20E4-6d	20E5-6d	VIP	p_value	Fold_Change	Log2FC	Type
MEDP1911	C20H21N3O3	Phe-Trp	Amino acid and Its metabolomics	Small Peptide	24587-41-5	9	9	9	63504	195850	192490	1.43215	0.0744539	16735	14.0306	up
MEDP1930	C12H14N2O3	Cyclo(Tyr-Ala)	Amino acid and Its metabolomics	Small Peptide	21754-26-7	9	9	9	9	38134	45987	1.03969	0.18704	3115.93	11.6054	up
MADP0138	C8H15NO3	N-Acetyl-L-Leucine	Amino acid and Its metabolomics	Amino acid derivatives	1188-21-2	464610	9	9	1944100	2978900	1597800	1.06161	0.0279438	14.0345	3.8109	up
MADN0446	C15H22N2O4	Leu-Tyr	Amino acid and Its metabolomics	Small Peptide	968-21-8	48699	70878	55743	552640	942030	678750	1.42781	0.02807	12.3969	3.6319	up
MEDP1682	C17H25N3O4	Leu-Gly-Phe	Amino acid and Its metabolomics	Small Peptide	-	111870	50874	53424	179110	1532900	949570	1.22713	0.172825	12.3126	3.62206	up
MADP0639	C9H17N3O4S	Asn-Met	Amino acid and Its metabolomics	Small Peptide	-	9	9	24355	59030	128330	98112	1.14858	0.0349984	11.7126	3.54999	up
MADN0451	C15H22N2O4	Ile-Tyr	Amino acid and Its metabolomics	Small Peptide	38579-21-4	52646	59063	63712	465410	864380	640480	1.4271	0.0351957	11.2317	3.4895	up
MADP0391	C10H14N2O6	Pyr-Glu	Amino acid and Its metabolomics	Small Peptide	29227-92-7	21964	21518	44590	187790	361250	434840	1.39112	0.0537916	11.1713	3.48173	up
MADN0549	C13H14N2O3	N-acetyl-DL-tryptophan	Amino acid and Its metabolomics	Amino acid derivatives	87-32-1	38583	14821	37944	250430	359720	285810	1.37794	0.0106685	9.80821	3.29399	up
MADN0647	C8H14N2O3S	Cys-Pro	Amino acid and Its metabolomics	Small Peptide	-	1387600	2246200	2461700	9142000	19305000	16320000	1.39832	0.0491065	7.34427	2.87662	up
MADN0017	C7H13NO3	N-Isovaleroylglycine	Amino acid and Its metabolomics	Amino acid derivatives	16284-60-9	143660	49824	123720	630090	973150	666760	1.35024	0.0210672	7.15628	2.83921	up
MEDN1684	C10H20N2O4	S-Ribosyl-L-homocysteine	Amino acid and Its metabolomics	Amino acid derivatives	-	7252.4	2564.1	7205.2	35933	39895	30883	1.34105	0.00155054	6.26912	2.64826	up
MADN0639	C14H17N3O3	Trp-Ala	Amino acid and Its metabolomics	Small Peptide	24046-71-7	16819	19562	38848	103470	206330	153880	1.37649	0.0426163	6.16358	2.62377	up
MEDP0078	C18H20N2O3	Phe-Phe	Amino acid and Its metabolomics	Small Peptide	2577-40-4	13522	6361.6	5944.2	18157	71939	67975	1.22506	0.122965	6.12019	2.61358	up
MEDP1683	C18H35N3O4	Leu-Leu-Leu	Amino acid and Its metabolomics	Small Peptide	10329-75-6	30842	6681.2	23121	65760	192660	94084	1.22226	0.122698	5.81266	2.5392	up
MEDN1669	C13H14N2O3	N-Acetyl-L-tryptophan	Amino acid and Its metabolomics	Amino acid derivatives	1218-34-4	10823	5095.9	5723.4	22288	51822	34921	1.31937	0.0706697	5.03787	2.33281	up
MEDN1670	C6H13NO3	N-Hydroxy-isoleucine	Amino acid and Its metabolomics	Amino acid derivatives	-	9262.4	11588	17595	51862	58865	80627	1.39304	0.0209614	4.97729	2.31536	up
MEDP1884	C11H16N4O3	Pro-His	Amino acid and Its metabolomics	Small Peptide	100896-87-5	424630	279730	446210	1423700	2265100	2023500	1.3942	0.0221765	4.96476	2.31172	up
MEDN1404	C10H11NO3	4-Methylhippuric Acid	Amino acid and Its metabolomics	Amino acid derivatives	27115-50-0	10673	7214.7	12495	42281	64750	39911	1.38808	0.0349358	4.83637	2.27392	up
MADN0466	C10H14N2O6	cyclo(glu-glu)	Amino acid and Its metabolomics	Small Peptide	16691-00-2	273740	127170	202220	888460	1271200	710830	1.34755	0.0376984	4.75932	2.25076	up
MADN0296	C7H7NO4	2-Furoylglycine	Amino acid and Its metabolomics	Amino acid derivatives	5657-19-2	7511	4374.5	13394	31419	43420	43359	1.33292	0.00472411	4.67565	2.22517	up
MADN0539	C20H20NO4	Proglumide	Amino acid and Its metabolomics	Amino acid derivatives	6620-60-6	8362.4	27635	12485	63814	86265	67145	1.3306	0.00388177	4.48047	2.16365	up
MEDP1935	C10H18N2O5	Ile-Asp	Amino acid and Its metabolomics	Small Peptide	-	423850	245230	393100	804490	2160800	1549300	1.30232	0.0963839	4.25031	2.08757	up
MEDP0611	C8H11N3O3	N-Acetyl-L-Histidine	Amino acid and Its metabolomics	Amino acid derivatives	2497-02-1	11721	15832	19343	53184	85219	59096	1.40283	0.0312634	4.21143	2.07431	up
MADN0435	C14H19N3O4	Phe-Ala-Gly	Amino acid and Its metabolomics	Small Peptide	-	4924.6	2456.1	2455.7	6756.6	17324	15381	1.25177	0.0852442	4.01179	2.00425	up
MADN0020	C13H16N2O4	Phenylacetyl-L-Glutamine	Amino acid and Its metabolomics	Amino acid derivatives	28047-15-6	49902	18718	25249	110140	125270	130380	1.30623	0.00249998	3.89681	1.96229	up
MADP0390	C12H25N5O3	Ile-Arg	Amino acid and Its metabolomics	Small Peptide	55715-01-0	302390	379820	360530	1566200	1399400	911860	1.38951	0.0389099	3.71853	1.89473	up
MEDN0061	C10H11NO3	N-Phenylacetylglycine	Amino acid and Its metabolomics	Amino acid derivatives	500-98-1	5602.7	6962.1	7358.4	21292	30674	19583	1.40882	0.0352355	3.59124	1.84448	up
MEDN0720	C10H11NO3	N-(2-Methylbenzoyl)glycine	Amino acid and Its metabolomics	Amino acid derivatives	42013-20-7	5602.7	6962.1	7358.4	21292	30674	19583	1.40882	0.0352355	3.59124	1.84448	up
MADP0395	C10H18N2O5	Asp-Ile	Amino acid and Its metabolomics	Small Peptide	-	52117	40964	30117	82776	220280	135130	1.2717	0.116591	3.55676	1.83056	up
MADP0406	C10H20N2O4	Ile-Thr	Amino acid and Its metabolomics	Small Peptide	59652-61-8	32015	67042	63591	169960	211440	196980	1.36972	0.00113419	3.55602	1.83026	up
MADP0606	C16H19N3O3	Trp-Pro	Amino acid and Its metabolomics	Small Peptide	38136-75-3	79467	50108	64312	252750	292810	127900	1.29228	0.0804805	3.47347	1.79638	up
MEDP2131	C3H7NO3	L-Isserine	Amino acid and Its metabolomics	Amino acid derivatives	632-13-3	369380	262290	272750	806090	1042100	1259100	1.37464	0.0242614	3.43567	1.78059	up
MADP0397	C10H20N2O4	Leu-Thr	Amino acid and Its metabolomics	Small Peptide	-	41325	73089	53237	152450	218940	192850	1.3866	0.00975064	3.36556	1.75085	up
MEDN0041	C8H15NO3	Hexanoyl Glycine	Amino acid and Its metabolomics	Amino acid derivatives	24003-67-6	51800	11306	34558	83936	178380	66069	1.09371	0.14777	3.3624	1.74949	up
MEDP1668	C14H27N3O4	Leu-Ala-Val	Amino acid and Its metabolomics	Small Peptide	-	44978	44794	47723	188590	202270	46017	1.02902	0.183808	3.1774	1.66785	up
MEDP1916	C11H13NO3	N-Acetyl-L-phenylalanine	Amino acid and Its metabolomics	Amino acid derivatives	2018-61-3	1604400	686430	751900	3087300	3684300	2750400	1.27782	0.00592704	3.12943	1.6459	up
MADN0120	C9H9NO4	3-Hydroxyhippuric Acid	Amino acid and Its metabolomics	Amino acid derivatives	1637-75-8	23687	25923	39896	65275	86406	123150	1.32995	0.0572316	3.07053	1.61849	up
MADP0393	C12H24N2O3	Ile-Ile	Amino acid and Its metabolomics	Small Peptide	42537-99-5	161610	232000	166640	578800	468850	662510	1.38047	0.0115657	3.05249	1.60999	up
MADP0560	C9H19N5O3	Ala-Arg	Amino acid and Its metabolomics	Small Peptide	16709-12-9	121280	256530	179080	578770	712810	406930	1.32086	0.0341885	3.04999	1.60881	up
MEDP2037	C11H13NO3	2-((3-Oxo-3-phenylpropyl)amino)acetic acid	Amino acid and Its metabolomics	Amino acids	56613-60-6	1079900	452380	667880	1779000	2714700	2199300	1.27968	0.0136833	3.04205	1.60504	up
MADN0450	C11H23N5O3	Arg-Val	Amino acid and Its metabolomics	Small Peptide	2896-20-0	7577	6918.1	6923.6	18252	24032	22674	1.41824	0.0130989	3.03277	1.60064	up
MEDP1859	C14H19N3O4	Gln-Phe	Amino acid and Its metabolomics	Small Peptide	92327-75-8	41412	58541	63778	102120	208470	176180	1.32712	0.0699265	2.97299	1.57191	up
MADP0392	C12H24N2O3	Ile-Leu	Amino acid and Its metabolomics	Small Peptide	26462-22-6	137580	248410	163940	418040	528770	650150	1.34619	0.0195478	2.90393	1.53801	up
MADP0427	C12H25N3O3	Lys-Leu	Amino acid and Its metabolomics	Small Peptide	7369-79-1	243550	180770	319990	774020	787670	582470	1.35665	0.00695753	2.88074	1.52644	up
MEDN1518	C7H13NO3	Acetylvaline	Amino acid and Its metabolomics	Amino acid derivatives	96-81-1	142690	87477	81042	257670	315020	317460	1.33492	0.00221612	2.8603	1.51616	up
MADP0429	C11H22N2O3	Val-Ile	Amino acid and Its metabolomics	Small Peptide	20556-14-3	130820	445160	260730	651840	829360	902270	1.24259	0.0129504	2.84862	1.51026	up
MADP0384	C11H22N2O3	Val-Leu	Amino acid and Its metabolomics	Small Peptide	3989-97-7	179730	408360	210940	698500	751230	817060	1.31693	0.00974586	2.83693	1.50433	up
MADP0332	C12H16N2O3	Ala-Phe	Amino acid and Its metabolomics	Small Peptide	3061-90-3	72169	123290	92534	283450	301650	222600	1.37386	0.00623218	2.80458	1.48779	up
MEDP2035	C11H11NO3	N-Cinnamylglycine	Amino acid and Its metabolomics	Amino acid derivatives	16534-24-0	9919.2	12137	6988.9	16574	35651	28993	1.26431	0.0809237	2.79627	1.4835	up
MADN0440	C7H14N2O3	Val-Gly	Amino acid and Its metabolomics	Small Peptide	686-43-1	9059.6	28584	16981	49918	55958	46559	1.26299	0.0153341	2.79059	1.48057	up
MEDP1670	C13H17N3O4	Gly-Gly-Phe	Amino acid and Its metabolomics	Small Peptide	6234-26-0	764560	711760	1268200	1928900	4412900	1179600	1.07692	0.242427	2.74052	1.45445	up
MADN0457	C11H22N2O3	Ile-Val	Amino acid and Its metabolomics	Small Peptide	41017-96-3	28700	29701	22714	70929	92375	57452	1.36783	0.0394133	2.72152	1.44441	up
MADP0203	C10H16N2O7	L- -Glutamyl-L-glutamic acid	Amino acid and Its metabolomics	Amino acid and Its metabolomics	-	4851600	6785900	7870000	14320000	18628000	19853000	1.37846	0.00968084	2.7067	1.43654	up
MADP0416	C18H23N5O4	His-Phe-Ala	Amino acid and Its metabolomics	Small Peptide	-	33669	18450	33115	73457	93242	63058	1.30765	0.0158958	2.6956	1.43061	up
MADP0339	C15H22N2O3	Leu-Phe	Amino acid and Its metabolomics	Small Peptide	-	289930	293720	234410	548510	937960	669880	1.35775	0.0569516	2.63593	1.39831	up
MADP0030	C4H9NO2	N,N-Dimethylglycine	Amino acid and Its metabolomics	Amino acid derivatives	1118-68-9	18328000	21543000	25582000	43704000	69559000	56369000	1.37941	0.0351947	2.59166	1.37388	up
MADP0373	C12H24N2O3	Leu-Ile	Amino acid and Its metabolomics	Small Peptide	36077-41-5	174510	278310	166110	494740	443970	644160	1.32309	0.0160441	2.55743	1.35469	up
MEDP1022	C13H18N2O4	Thr-Phe	Amino acid and Its metabolomics	Small Peptide	-	1227900	682410	1040500	1962000	3133800	2248700	1.29094	0.0367202	2.48898	1.31555	up
MEDP1919	C11H18N2O2	Cyclo(Pro-Leu)	Amino acid and Its metabolomics	Small Peptide	2873-36-1	24975	30532	30883	77839	82915	52714	1.36819	0.0405331	2.47098	1.30508	up
MADN0315	C11H22N2O3	Leu-Val	Amino acid and Its metabolomics	Small Peptide	13588-95-9	23077	37004	25392	70336	62592	76642	1.36241	0.00223832	2.45189	1.29389	up
MADP0383	C12H24N2O3	Leu-Leu	Amino acid and Its metabolomics	Small Peptide	3303-31-9	205770	246390	129390	496500	425460	500740	1.30038	0.0037612	2.44639	1.29066	up
MADN0461	C9H18N2O3	Ile-Ala	Amino acid and Its metabolomics	Small Peptide	24787-73-3	2536.7	4741.3	5405.1	9030.5	6205.9	15620	1.12041	0.152931	2.43288	1.28266	up
MADP0269	C4H9NO2	N-Methylalanine	Amino acid and Its metabolomics	Amino acid derivatives	3913-67-5	75391000	86588000	89701000	159210000	230930000	214300000	1.39648	0.0283625	2.40162	1.26401	up
MEDP1963	C11H19N3O6S	S-(Methyl)glutathione	Amino acid and Its metabolomics	Amino acid derivatives	2922-56-7	81975	26962	30987	145700	100720	84447	1.07682	0.0669562	2.36462	1.24161	up
MADP0600	C15H23N5O3	Arg-Phe	Amino acid and Its metabolomics	Small Peptide	-	37212	23538	20817	62060	91516	39154	1.15451	0.123096	2.36284	1.24052	up
MADP0382	C11H20N2O3	Pro-Leu	Amino acid and Its metabolomics	Small Peptide	52899-07-7	250300	725210	495740	1346200	927070	1195000	1.19331	0.0228431	2.35736	1.23717	up
MADP0610	C10H21N5O4	Thr-Arg	Amino acid and Its metabolomics	Small Peptide	13448-26-5	55302	93082	118190	206200	284890	131960	1.19384	0.099356	2.33725	1.22481	up
MADP0485	C4H9NO2	N-Ethylglycine	Amino acid and Its metabolomics	Amino acid derivatives	627-01-0	74472000	82132000	83943000	152120000	191440000	204880000	1.40666	0.0201368	2.27997	1.18901	up
MADP0407	C10H20N2O4	Thr-Ile	Amino acid and Its metabolomics	Small Peptide	-	20523	22387	19384	30851	53750	56415	1.29425	0.0821094	2.26372	1.17869	up
MADN0018	C5H9NO3	N-Propionylglycine	Amino acid and Its metabolomics	Amino acids	21709-90-0	44907	41580	49953	74409	127270	97110	1.3393	0.068146	2.18989	1.13086	up
MADP0627	C14H18N2O4	Tyr-Pro	Amino acid and Its metabolomics	Small Peptide	51871-47-7	28282	64294	69809	110100	136430	107990	1.21958	0.019577	2.18321	1.12645	up
MADP0612	C9H19N5O3	Arg-Ala	Amino acid and Its metabolomics	Small Peptide	40968-45-4	180190	329210	237700	523680	536610	522240	1.33062	0.0224191	2.11823	1.08286	up
MADP0378	C10H18N2O3	Pro-Val	Amino acid and Its metabolomics	Small Peptide	52899-09-9	219270	643950	476480	1013500	745750	1057300	1.13406	0.037827	2.10237	1.07202	up
MADP0177	C3H5NO3	N-Formylglycine	Amino acid and Its metabolomics	Amino acids	2491-15-8	118640000	98611000	110150000	171590000	280580000	236040000	1.33144	0.058429	2.10204	1.07179	up
MADP0379	C10H20N2O4	Thr-Leu	Amino acid and Its metabolomics	Small Peptide	50299-12-2	13754	18101	29364	50871	39236	37866	1.24269	0.0237483	2.09041	1.06379	up
MADP0619	C29H45N7O7S	Gly-Ser-Pro-Met-Phe-Val-NH2	Amino acid and Its metabolomics	Small Peptide	-	63741	23504	59172	112420	122240	71091	1.05316	0.0606173	2.08822	1.06227	up
MADN0262	C7H14N2O3	Gly-Val	Amino acid and Its metabolomics	Small Peptide	1963-21-9	46477	54900	65681	100630	126950	110680	1.38472	0.00511815	2.02481	1.01778	up
MEDP1889	C12H16N2O4	Ser-Phe	Amino acid and Its metabolomics	Small Peptide	16875-28-8	779530	914440	968660	434190	316180	454760	1.36533	0.00299405	0.452609	-1.14366	down
MEDP1947	C9H18N2O4	Ser-Ile	Amino acid and Its metabolomics	Small Peptide	91086-51-0	290850	245290	308130	119100	80699	151890	1.33221	0.00424203	0.41656	-1.2634	down
MADN0631	C10H18N4O5	Gln-Gln	Amino acid and Its metabolomics	Small Peptide	54419-93-1	291490	164120	244890	89554	67758	55930	1.35981	0.0410644	0.304414	-1.71589	down
MEDP2116	C8H8O3	2,6-Dihydroxyacetophenone	Benzene and substituted derivatives	Benzene and substituted derivatives	699-83-2	9	9	9	197070	79405	38934	1.42433	0.156973	11681.8	13.512	up
MEDP2117	C8H8O3	2,5-Dihydroxyacetophenone	Benzene and substituted derivatives	Benzene and substituted derivatives	490-78-8	9	9	9	43107	99457	68686	1.43417	0.0495822	7824.07	12.9337	up
MEDP2119	C8H8O4	2',3',4'-Trihydroxyacetophenone	Benzene and substituted derivatives	Benzene and substituted derivatives	528-21-2	9	9	9	17046	22580	24540	1.43371	0.0108362	2376.52	11.2146	up
MEDN1744	C8H8O4	3-Methoxysalicylic Acid	Benzene and substituted derivatives	Benzene and substituted derivatives	877-22-5	9	9	9	6778.3	5744.3	3557.6	1.43098	0.030065	595.563	9.21811	up
MEDP0711	C9H12O2	4-Ethyl-2-methoxyphenol	Benzene and substituted derivatives	Phenolics	2785-89-9	9	9	13080	159620	139940	55264	1.19883	0.0681742	27.0899	4.75969	up
MADN0550	C7H6ClNO4S	4-chloro-3-sulfonylaminobenzoic acid	Benzene and substituted derivatives	Benzene and substituted derivatives	1205-30-7	2388400	1230200	2971000	21436000	25753000	19273000	1.39714	0.00602148	10.0859	3.33427	up
MEDN1737	C8H6O5	4-hydroxyisophthalic acid	Benzene and substituted derivatives	Phenolic acids	636-46-4	17608	13343	25528	58317	217090	157830	1.32637	0.112522	7.67076	2.93937	up
MEDN1213	C9H10O3	2-(4-hydroxyphenyl) propionate	Benzene and substituted derivatives	Phenolic acids	938-96-5	6117.7	6976.2	4200.5	31308	50269	31705	1.40023	0.034257	6.55021	2.71154	up
MEDN0620	C14H19NO9S2	Glucotropaeolin	Benzene and substituted derivatives	Benzene and substituted derivatives	499-26-3	26929	12557	20440	33765	40928	147640	1.0408	0.278576	3.71013	1.89147	up
MEDP1812	C13H8O4	Urolithin A	Benzene and substituted derivatives	Benzene and substituted derivatives	1143-70-0	21144	12579	27636	48615	86266	75095	1.3136	0.0338054	3.42209	1.77488	up
MEDN0748	C8H8O3	Methylparaben	Benzene and substituted derivatives	Phenolic acids	99-76-3	376380	286880	587870	727460	1330800	1144300	1.26318	0.048395	2.55973	1.35599	up
MEDP2263	C10H13N3O	4-Hydroxydebrisoquine	Benzene and substituted derivatives	Benzene and substituted derivatives	59333-79-8	98559	101720	53451	210840	223700	188390	1.28785	0.00447598	2.45509	1.29578	up
MEDN1092	C8H8O3	4-Acetoxyphenol	Benzene and substituted derivatives	Phenolics	3233-32-7	101490	373100	138300	379770	303820	805250	1.01121	0.196213	2.42921	1.28049	up
MEDP1234	C9H9NO4	Dopaquinone	Benzene and substituted derivatives	Benzene and substituted derivatives	4430-97-1	26100	40485	24113	39682	89098	88034	1.17121	0.112312	2.3905	1.25732	up
MEDP2180	C7H7NO3	Salicylhydroxamic acid	Benzene and substituted derivatives	Phenolics	89-73-6	69859	73902	45138	144980	155000	140860	1.33645	0.00428722	2.33373	1.22264	up
MEDN1231	C14H18O9	1-O-vanillyl-β-D-glucose	Benzene and substituted derivatives	Benzene and substituted derivatives	-	96951	64852	104760	151100	185350	226090	1.28099	0.0261192	2.11035	1.07748	up
MADN0329	C6H7NO3S	2-Aminobenzenesulfonic acid	Benzene and substituted derivatives	Benzene and substituted derivatives	88-21-1	74852	95197	79198	148740	221900	148580	1.34603	0.0586207	2.08315	1.05877	up
MADN0411	C7H7NO3	3-Amino-4-Hydroxybenzoic Acid	Benzene and substituted derivatives	Phenolic acids	1571-72-8	54642	48028	96001	151130	137720	121100	1.25664	0.0237387	2.06346	1.04507	up
MADN0342	C9H10O4	Ethyl 3,4-dihydroxybenzoate(benzoic acid)	Benzene and substituted derivatives	Benzene and substituted derivatives	3943-89-3	13432	20975	39741	52101	49306	47810	1.16228	0.0818219	2.01242	1.00893	up
MADP0051	C4H11NO2	Diethanolamine	Alcohol and amines	Amines	111-42-2	28490	29252	42278	68331	154070	130510	1.32973	0.0768685	3.5284	1.81902	up
MADP0283	C7H11N3O	N-Acetylhistamine	Alcohol and amines	Amines	673-49-4	909700	538540	1037000	2769300	3734700	2302900	1.34543	0.0270253	3.54368	1.82525	up
MADP0490	C7H17NO2	1-amino-3,3-diethoxypropane	Alcohol and amines	Amines	41365-75-7	9	9	9	67597	88127	53143	1.43406	0.0206031	7735.81	12.9173	up
MEDN1135	C19H40O3	Heparin	Alcohol and amines	Alcohols	6145-69-3	96606	78303	70122	685930	568870	455380	1.40854	0.0169913	6.97944	2.80311	up
MEDP0441	C13H18N2O3	N-Caffeoyl Putrescine	Alcohol and amines	Amines	29554-26-5	33877	21386	33717	30272	77468	105870	1.00007	0.196832	2.40065	1.26343	up
MEDP0895	C10H18N2O3	Dethiobiotin	CoEnzyme and vitamins	CoEnzyme and vitamins	533-48-2	107270	73951	100570	245110	303710	343880	1.38365	0.0118361	3.16795	1.66355	up
MADP0443	C42H80NO7P	PC(16:1/P-18:1)	GP	PC	-	3133100	3697000	4285000	11385000	14103000	8218300	1.3808	0.0429307	3.03248	1.6005	up
MADP0457	C48H86NO7P	PC(22:5(4Z,7Z,10Z,13Z,16Z)/P-18:0)	GP	PC	-	165140	188350	276190	1356100	1405800	1085200	1.41957	0.00454387	6.10961	2.61108	up
MADP0468	C46H80NO8P	PC(16:0/22:6)	GP	PC	59403-54-2	73259	73622	100470	160240	208420	171810	1.38238	0.00786428	2.18503	1.12765	up
MADP0474	C46H84NO7P	PC(P-18:0/20:4)	GP	PC-P	97802-56-7	9	9	9	593240	677250	462250	1.43386	0.0115287	64175.6	15.9697	up
MADP0477	C44H84NO7P	PC(O-16:0/20:3)	GP	PC-O	-	1034600	1103800	1034400	7261800	7152800	5555300	1.42847	0.00946976	6.29409	2.654	up
MEDN1283	C23H42NO7P	LPE(0:0/18:3)	GP	LPE	-	129180	122540	166330	344250	356290	419270	1.40399	0.00241481	2.67865	1.42151	up
MEDN1284	C23H42NO7P	LPE(18:3/0:0)	GP	LPE	-	129180	122540	166330	344250	356290	419270	1.40399	0.00241481	2.67865	1.42151	up
MADP0506	C5H4ClN5	2-amino-6-chloropurine	Nucleotide And Its metabolomics	Nucleotide and Its metabolomics	10310-21-1	9	9	9	109140	128090	9	1.02529	0.186096	8786.63	13.1011	up
MEDP1961	C15H21N5O8	Ribosyl adenosine	Nucleotide And Its metabolomics	Nucleotide and Its metabolomics	-	14295	35638	14825	94536	179390	434870	1.30841	0.170095	10.9453	3.45224	up
MEDP1018	C10H13N5O3	5'-Deoxyadenosine	Nucleotide And Its metabolomics	Nucleotide and Its metabolomics	4754-39-6	104500	46591	85886	638070	956300	862140	1.39454	0.0136592	10.366	3.37379	up
MADN0026	C6H7N5	1-Methyladenine	Nucleotide And Its metabolomics	Nucleotide and Its metabolomics	5142-22-3	23657	8188.6	11312	83886	248030	95876	1.32651	0.134901	9.91232	3.30922	up
MADN0627	C10H14N5O8P	Guanosine-5'-monophosphate(5'-GMP)	Nucleotide And Its metabolomics	Nucleotide and Its metabolomics	85-32-5	76464	38366	29498	317870	490000	187610	1.31783	0.0798008	6.89734	2.78604	up
MADP0318	C11H15N2O5+	Nicotinamide riboside	Nucleotide And Its metabolomics	Nucleotide and Its metabolomics	1341-23-7	497200	219920	423370	1788300	3427600	2616900	1.36577	0.0386824	6.86793	2.77987	up
MADP0149	C14H17N5O8	N6-Succinyl Adenosine	Nucleotide And Its metabolomics	Nucleotide and Its metabolomics	4542-23-8	87052	29721	61677	338570	570950	303770	1.33759	0.0495702	6.79905	2.76533	up
MADN0033	C10H12N5O7P	Guanosine 3',5'-Cyclic Monophosphate	Nucleotide And Its metabolomics	Nucleotide and Its metabolomics	7665-99-8	12018	13893	19853	100310	120890	39462	1.32344	0.0980533	5.69579	2.5099	up
MADN0408	C10H15N2O8P	Thymidine-5'-phosphate(dTMP)	Nucleotide And Its metabolomics	Nucleotide and Its metabolomics	365-07-1	3015800	1098800	1975600	10865000	11351000	7715200	1.32594	0.00908455	4.91465	2.29709	up
MADP0063	C10H13N5O4	Adenosine	Nucleotide And Its metabolomics	Nucleotide and Its metabolomics	58-61-7	1908600	976700	1230100	3002200	6300700	10496000	1.24697	0.135259	4.81093	2.26632	up
MADN0343	C9H13N2O9P	3'-UMP	Nucleotide And Its metabolomics	Nucleotide and Its metabolomics	35170-03-7	2622300	997840	2417000	7429500	9485100	4941300	1.25655	0.0426595	3.62024	1.85609	up
MEDN0141	C9H12N2O5	2'-Deoxyuridine	Nucleotide And Its metabolomics	Nucleotide and Its metabolomics	951-78-0	1012.8	2727.2	1997.9	7357.4	8043	5224.9	1.32208	0.0125561	3.59457	1.84582	up
MEDP0177	C5H6N2O2	Thymine	Nucleotide And Its metabolomics	Nucleotide and Its metabolomics	65-71-4	331390	94188	195220	743480	807600	621210	1.23978	0.00484617	3.49919	1.80702	up
MADP0107	C6H7N5O	7-Methylguanine	Nucleotide And Its metabolomics	Nucleotide and Its metabolomics	578-76-7	534960	452350	665940	1661900	1919700	1193100	1.36803	0.031114	2.88807	1.53011	up
MEDN1612	C9H12N3O7P	Cytidine 2',3'-cyclic monophosphoric acid	Nucleotide And Its metabolomics	Nucleotide and Its metabolomics	633-90-9	19783	18692	10830	38033	56236	47982	1.31851	0.0132156	2.88512	1.52863	up
MEDP1162	C6H7N5O	1-Methylguanine	Nucleotide And Its metabolomics	Nucleotide and Its metabolomics	938-85-2	13520000	9320000	14708000	31515000	40833000	28554000	1.35813	0.0168859	2.68728	1.42615	up
MADN0031	C5H5N5	Adenine	Nucleotide And Its metabolomics	Nucleotide and Its metabolomics	73-24-5	242190	140930	158190	518230	666440	237710	1.12978	0.137517	2.62766	1.39378	up
MADN0028	C5H4N4O2	Xanthine	Nucleotide And Its metabolomics	Nucleotide and Its metabolomics	69-89-6	5811100	5058400	6481000	15534000	16158000	13421000	1.41235	0.00235032	2.6001	1.37857	up
MADN0568	C15H22N2O18P2	Uridine 5′-diphosphoglucuronic acid	Nucleotide And Its metabolomics	Nucleotide and Its metabolomics	2616-64-0	88923	125440	129280	306760	390380	186100	1.2877	0.0875091	2.57023	1.36189	up
MADP0345	C11H15N5O5	2'-O-methylguanosine	Nucleotide And Its metabolomics	Nucleotide and Its metabolomics	2140-71-8	1777300	1588600	2104800	2672100	4515700	5370400	1.2639	0.0924608	2.29554	1.19883	up
MADP0068	C10H13N5O4	Deoxyguanosine	Nucleotide And Its metabolomics	Nucleotide and Its metabolomics	961-07-9	1107100	996960	586300	1842500	2361200	1463500	1.20169	0.0411189	2.10648	1.07484	up
MADN0403	C10H15N3O5	2'-O-methylcytidine	Nucleotide And Its metabolomics	Nucleotide and Its metabolomics	70475-20-6	287720	230360	303120	525930	619480	505410	1.37959	0.00472643	2.01025	1.00738	up
MEDN0537	C15H23N5O14P2	ADP-ribose	Nucleotide And Its metabolomics	Nucleotide and Its metabolomics	20762-30-5	26518	47615	42099	12508	25654	11809	1.13024	0.0523894	0.429925	-1.21784	down
MEDP1688	C27H44O7	Hydroxyecdysone	Hormones and hormone related compunds	Hormones and hormone related compunds	5289-74-7	5858.4	19719	42551	1287100	1463200	828560	1.39856	0.0248366	52.5311	5.7151	up
MEDP1715	C13H16N2O3	2-Hydroxymelatonin	Hormones and hormone related compunds	Hormones and hormone related compunds	229018-17-1	29880	17766	26333	50834	69023	56482	1.325	0.00895876	2.38364	1.25316	up
MADP0080	C10H12N2	Tryptamine	Tryptamines,Cholines,Pigments	Tryptamines	61-54-1	18825000	30974000	20437000	8888900	7723200	16018000	1.18455	0.0607697	0.464578	-1.10601	down
MADP0192	C8H17NO2	Methacholine	Tryptamines,Cholines,Pigments	Cholines	62-51-1	9	9	9	44629	57050	65317	1.43356	0.0114684	6185.04	12.5946	up
MADN0359	C6H12O6	D-Tagatose	Carbohydrates and Its metabolites	Sugars	41847-61-4	9	9	9	2195500	2347000	2381900	1.4336	0.000613814	256459	17.9684	up
MADN0049	C6H12O6	D-Mannose	Carbohydrates and Its metabolites	Sugars	3458-28-4	9	9	873450	5000300	6376600	4113600	1.14165	0.00860163	17.7345	4.14849	up
MEDP1990	C12H22O11	Melibiose	Carbohydrates and Its metabolites	Sugars	585-99-9	19527	12482	14931	105820	264030	309720	1.38379	0.0759843	14.4774	3.85573	up
MADN0061	C18H32O16	Maltotriose	Carbohydrates and Its metabolites	Sugars	1109-28-0	144940	78798	185580	1276600	2304000	1779900	1.40119	0.0296627	13.0962	3.71107	up
MADN0062	C18H32O16	Raffinose	Carbohydrates and Its metabolites	Sugars	512-69-6	339640	128610	389030	2547400	4454300	4033500	1.37635	0.0260021	12.8723	3.6862	up
MADN0050	C18H32O16	D-Melezitose	Carbohydrates and Its metabolites	Sugars	597-12-6	266060	181960	325900	1011700	2474400	3288100	1.34983	0.0947147	8.7531	3.12979	up
MADN0181	C12H22O11	D-(+)-sucrose	Carbohydrates and Its metabolites	Sugars	57-50-1	2791200	1245500	2108500	19747000	20470000	9010600	1.34979	0.0586333	8.01074	3.00194	up
MEDN0539	C23H39NO19	3'-Sialyllactose	Carbohydrates and Its metabolites	Sugars	35890-38-1	16114	36195	30547	78452	172330	174060	1.33929	0.0642536	5.12747	2.35825	up
MEDP1246	C10H18N2O5	2,4-diacetamino-2,4,6-triphenoxy-D-mannopyranose	Carbohydrates and Its metabolites	Sugar derivatives	-	469610	224590	390880	854330	2272400	1917100	1.28833	0.0863864	4.64835	2.21672	up
MADN0166	C6H10O5	1,6-anhydro-β-D-glucose	Carbohydrates and Its metabolites	Sugars	498-07-7	518440	359020	369710	1281700	2016300	1103500	1.35512	0.0595195	3.52919	1.81934	up
MADP0081	C8H15NO6	N-Acetyl-D-Glucosamine	Carbohydrates and Its metabolites	Sugar derivatives	7512-17-6	203610	84264	141690	520320	384200	371550	1.26364	0.0108771	2.97062	1.57076	up
MADN0048	C6H12O6	D-Glucose	Carbohydrates and Its metabolites	Sugars	50-99-7	2717200	1059900	2035500	3918100	8628500	4220100	1.17447	0.128311	2.88454	1.52834	up
MADN0587	C6H10O7	2-keto-D-gluconic acid	Carbohydrates and Its metabolites	Sugar acids	669-90-9	796690	541720	748930	1792700	2175000	1513200	1.36272	0.0165831	2.62578	1.39275	up
MEDN1757	C18H32O16	Isomaltotriose	Carbohydrates and Its metabolites	Sugars	3371-50-4	106190	104370	116600	253760	243670	258220	1.4286	1.7624e-05	2.30973	1.20772	up
MEDN1758	C18H32O16	dextrin	Carbohydrates and Its metabolites	Sugars	9004-53-9	106190	104370	116600	253760	243670	258220	1.4286	1.7624e-05	2.30973	1.20772	up
MADN0045	C5H12O5	D-Arabinitol	Carbohydrates and Its metabolites	Sugar Alcoholss	488-82-4	222000	236920	246200	376640	653150	383850	1.28593	0.121035	2.00482	1.00347	up
MADN0221	C6H12O5	D-Quinovose	Carbohydrates and Its metabolites	Sugars	-	1345200	968910	791880	679600	371930	477330	1.24634	0.0638037	0.49223	-1.0226	down
MEDN0301	C9H8O4	Caffeic Acid	Organic acid And Its derivatives	Organic acid And Its derivatives	331-39-5	9	9	9	42513	103730	88706	1.43349	0.0511232	8701.81	13.0871	up
MADN0192	C7H12O4	3-Methyladipic acid	Organic acid And Its derivatives	Organic acid And Its derivatives	-	9	9	9	20976	39826	33950	1.43407	0.0297238	3509.33	11.777	up
MADN0219	C11H8O3	1-Hydroxy-2-Naphthoate	Organic acid And Its derivatives	Organic acid And Its derivatives	86-48-6	225030	660900	1358000	21568000	54566000	30895000	1.40011	0.0706096	47.6971	5.57583	up
MADN0115	C5H10N2O3	beta-Ureidoisobutyric acid	Organic acid And Its derivatives	Organic acid And Its derivatives	2905-86-4	9	9	11354	187740	190900	78943	1.22322	0.0547254	40.2377	5.33048	up
MEDN1499	C6H12O3	2-Hydroxyhexanoic acid	Organic acid And Its derivatives	Organic acid And Its derivatives	6064-63-7	32533	29934	17605	1052500	583120	930720	1.40596	0.0274973	32.0504	5.00227	up
MEDN1328	C6H12O3	L-Leucic acid	Organic acid And Its derivatives	Organic acid And Its derivatives	13748-90-8	33214	38014	19861	1148800	623010	1045700	1.40564	0.0298083	30.9314	4.951	up
MADN0114	C5H8O4	Ethylmalonic acid	Organic acid And Its derivatives	Organic acid And Its derivatives	601-75-2	285050	166280	119230	7020600	3656800	5788100	1.39252	0.0324334	28.8585	4.85092	up
MEDN0284	C6H12O3	2-Hydroxy-4-methylvaleric acid	Organic acid And Its derivatives	Organic acid And Its derivatives	498-36-2	96863	64445	59049	1453300	903040	1256500	1.40503	0.0192168	16.3954	4.03522	up
MADN0559	C7H8ClN3O4S2	Hydrochlorothiazide	Organic acid And Its derivatives	Organicacid and Its derivatives	58-93-5	28758	26994	31793	140800	542930	478780	1.36498	0.102807	13.279	3.73107	up
MADP0089	C6H11NO3	4-Acetamidobutyric Acid	Organic acid And Its derivatives	Organic acid And Its derivatives	3025-96-5	29042	31542	42619	564940	542450	223150	1.39532	0.065492	12.8925	3.68846	up
MEDN1717	C9H10O3	Tropine	Organic acid And Its derivatives	Organicacid and Its derivatives	529-64-6	4349.9	9	1913.8	20511	36174	17181	1.01057	0.0556852	11.7758	3.55775	up
MADN0095	C3H6O3	L-Lactic Acid	Organic acid And Its derivatives	Organic acid And Its derivatives	79-33-4	16229000	25732000	35440000	191110000	343590000	234160000	1.41287	0.0349851	9.93346	3.3123	up
MEDN0338	C9H10O3	DL-3-Phenyllactic acid(Pla)	Organic acid And Its derivatives	Organic acid And Its derivatives	828-01-3	4452.8	3082.8	2768.8	21793	36598	34965	1.40284	0.0262841	9.05982	3.17948	up
MADN0328	C4H8N2O3	3-Ureidopropionic acid	Organic acid And Its derivatives	Organic acid And Its derivatives	462-88-4	35523	6588.3	16891	145340	237060	88852	1.26733	0.0810612	7.98701	2.99766	up
MADN0133	C9H12O7S	1,2-Ethanediol, 1-(3-methoxy-4-(sulfooxy)phenyl)-	Organic acid And Its derivatives	Organic acid And Its derivatives	3415-67-6	55417	39072	22262	229630	432240	258140	1.36204	0.0487807	7.8801	2.97821	up
MADN0108	C8H14O4	Subericacid	Organic acid And Its derivatives	Organic acid And Its derivatives	505-48-6	442180	214830	484630	2396700	3939100	2539800	1.38117	0.0315052	7.77443	2.95874	up
MADN0072	C2H7NO2S	2-Aminoethanesulfinic Acid	Organic acid And Its derivatives	Sulfonic acids	300-84-5	3247.7	7775	16852	42054	78765	42075	1.30142	0.0549991	5.84379	2.54691	up
MADN0608	C4H8O3	2-Hydroxybutyric acid	Organic acid And Its derivatives	Organicacid and Its derivatives	600-15-7	542180	448250	502290	2055900	4055000	2320500	1.39878	0.0659899	5.64835	2.49783	up
MEDP0691	C9H10O3	Ethylparaben	Organic acid And Its derivatives	Organic acid And Its derivatives	120-47-8	114310	87269	161690	811160	742870	451760	1.37889	0.0340368	5.5215	2.46506	up
MEDN1886	C9H10O3	(S)-2-Hydroxy-3-phenylpropanoic acid	Organic acid And Its derivatives	Organicacid and Its derivatives	20312-36-1	2667.7	5059	5285.3	22593	29022	19601	1.40043	0.0139051	5.4731	2.45236	up
MADN0150	C6H8O2	2,4-Hexadienoic acid	Organic acid And Its derivatives	Organic acid And Its derivatives	110-44-1	113060	63070	137840	439640	739270	402990	1.35395	0.0527908	5.03838	2.33296	up
MADN0618	C4H8O3	2-Methyllactic acid	Organic acid And Its derivatives	Organicacid and Its derivatives	594-61-6	660690	517230	441290	1801300	3816200	2439700	1.37172	0.0672865	4.97601	2.31499	up
MEDN1098	C6H12O3	2-ethyl-2-hydroxybutyric acid	Organic acid And Its derivatives	Organic acid And Its derivatives	3639-21-2	61768	54729	61267	263860	270190	222570	1.4267	0.00509938	4.25632	2.08961	up
MADN0104	C5H5NO2	Pyrrole-2-Carboxylic Acid	Organic acid And Its derivatives	Organic acid And Its derivatives	634-97-9	6772300	3241900	4922600	20903000	27588000	12563000	1.30448	0.0645876	4.08749	2.03121	up
MADN0091	C9H9NO3	Hippuric Acid	Organic acid And Its derivatives	Organic acid And Its derivatives	495-69-2	579660	400140	556900	1589900	2407800	2162200	1.39502	0.0194347	4.00852	2.00307	up
MEDN1009	C8H8O3	3-Hydroxyphenylacetic acid	Organic acid And Its derivatives	Organic acid And Its derivatives	621-37-4	45739	39150	39894	150000	193590	142910	1.41842	0.0155544	3.89877	1.96302	up
MEDN0290	C5H10O3	3-Hydroxy-3-Methyl Butyric Acid	Organic acid And Its derivatives	Organic acid And Its derivatives	625-08-1	606510	364020	418890	1950300	2494500	970480	1.28526	0.0912131	3.89751	1.96255	up
MEDN0282	C5H4O3	2–Furanoic Acid	Organic acid And Its derivatives	Organic acid And Its derivatives	88-14-2	34949	19523	33455	115230	140100	67570	1.31089	0.0599287	3.67236	1.87671	up
MADN0616	C6H6O4	cis,cis-Muconic acid	Organic acid And Its derivatives	Organicacid and Its derivatives	1119-72-8	3847.7	1917.2	9629.7	15469	19867	17347	1.21239	0.0168218	3.42217	1.77491	up
MADN0506	C8H18N2O4S	N-2-hydroxyethylpiperazine-N''-2-ethanesulfonic acid	Organic acid And Its derivatives	Sulfonic acids	7365-45-9	5904000	7508400	8516400	13446000	26070000	33274000	1.29987	0.0972325	3.31938	1.73091	up
MADN0206	C5H10O3	2-Hydroxy-3-Methylbutanoic Acid	Organic acid And Its derivatives	Organic acid And Its derivatives	4026-18-0	2880400	2008300	2384200	7175100	9629800	5900500	1.3693	0.036669	3.12192	1.64243	up
MADN0140	C5H8O3	3-Methyl-2-Oxobutanoic Acid	Organic acid And Its derivatives	Organic acid And Its derivatives	759-05-7	73700	54660	64200	124390	304960	110960	1.18902	0.204229	2.80593	1.48848	up
MEDP1818	C6H13NO4	Bicine	Organic acid And Its derivatives	Organic acid And Its derivatives	150-25-4	43190	25523	40743	47984	167050	87602	1.10705	0.204835	2.76491	1.46723	up
MADN0609	C3H7NO5S	L-Cysteic acid	Organic acid And Its derivatives	Organicacid and Its derivatives	498-40-8	113720	103550	136060	244180	421810	286890	1.36443	0.0606649	2.69686	1.43128	up
MADP0093	C4H7N3O	Creatinine	Organic acid And Its derivatives	Organic acid And Its derivatives	60-27-5	166570	229330	223610	475490	601400	576440	1.40909	0.00411593	2.66877	1.41618	up
MADN0090	C3H9N3O3S	Guanidinoethyl Sulfonate	Organic acid And Its derivatives	Sulfonic acids	543-18-0	39605	29081	35843	67183	115210	86534	1.34502	0.05319	2.57275	1.36331	up
MADN0097	C5H6N2O4	L-Dihydroorotic Acid	Organic acid And Its derivatives	Organic acid And Its derivatives	5988-19-2	517440	323680	369820	660340	1136200	1291000	1.25532	0.0701064	2.54971	1.35033	up
MADN0084	C9H16O4	Azelaic Acid	Organic acid And Its derivatives	Organic acid And Its derivatives	123-99-9	163220	210180	245900	420400	586200	377910	1.34312	0.0432206	2.2356	1.16067	up
MADN0131	C5H6O4	Citraconic Acid	Organic acid And Its derivatives	Organic acid And Its derivatives	498-23-7	3790900	4605400	3520200	8384700	7962200	9432600	1.38979	0.00148874	2.16334	1.11326	up
MADN0504	C5H6O4	Mesoaconic acid	Organic acid And Its derivatives	Organicacid and Its derivatives	498-24-8	432160	559260	407160	972200	861820	1144300	1.3541	0.00977634	2.12953	1.09054	up
MADN0186	C5H6O6	4-Hydroxy-2-Oxoglutaric Acid	Organic acid And Its derivatives	Organic acid And Its derivatives	1187-99-1	1428400	1143700	1264200	2532000	2817300	2770900	1.40217	0.000302148	2.11667	1.0818	up
MADN0574	C5H8O5	α-Hydroxyglutaric Acid (sodium salt)	Organic acid And Its derivatives	Organicacid and Its derivatives	40951-21-1	1006900	1035500	926140	2019200	1846200	2368300	1.39152	0.0159703	2.09992	1.07034	up
MADN0520	C7H4Cl2O3	3,5-Dichlorosalicylic acid	Organic acid And Its derivatives	Organicacid and Its derivatives	320-72-9	239490	146140	199610	318530	525010	384940	1.25722	0.0545981	2.0991	1.06977	up
MADN0043	C3H4O3	Pyruvic Acid	Organic acid And Its derivatives	Organic acid And Its derivatives	127-17-3	5113100	5612700	5638500	8185700	10695000	15353000	1.27877	0.104091	2.09197	1.06487	up
MADN0148	C4H6O4S	Thiodiglycolic Acid	Organic acid And Its derivatives	Organic acid And Its derivatives	123-93-3	60853	92493	73834	143950	164010	165730	1.37442	0.00265427	2.08509	1.06011	up
MADP0090	C5H11N3O2	4-Guanidinobutyric Acid	Organic acid And Its derivatives	Organic acid And Its derivatives	463-00-3	117790	122400	164210	226870	313000	302710	1.3559	0.0168333	2.08353	1.05903	up
MADN0132	C6H8O5	2-Oxoadipic acid	Organic acid And Its derivatives	Organic acid And Its derivatives	3184-35-8	1097200	3276000	1721200	5661500	2627300	4302000	1.01982	0.124177	2.06596	1.04681	up
MADN0156	C5H8O5	3-Hydroxyglutaric acid	Organic acid And Its derivatives	Organic acid And Its derivatives	638-18-6	8191200	10243000	8364500	18316000	15933000	20884000	1.37242	0.011144	2.0573	1.04075	up
MADP0035	C6H14N2O	N-Acetylputrescine	Organic acid And Its derivatives	Organic acid And Its derivatives	18233-70-0	1924400	1761700	1988600	3312300	4834000	3359900	1.36096	0.0577184	2.02763	1.0198	up
MADN0524	C7H7NO3	3-Amino-5-hydroxybenzoic acid	Organic acid And Its derivatives	Organicacid and Its derivatives	76045-71-1	92983	50040	78569	135510	183120	129300	1.22888	0.02688	2.02142	1.01537	up
MEDP0864	C5H10O3	3-hydroxyisobutyric acid	Organic acid And Its derivatives	Organic acid And Its derivatives	72657-23-9	1919400	1980700	2001800	745210	602520	1015700	1.37278	0.00829726	0.400452	-1.3203	down
MADN0122	C6H12O3	5-Hydroxyhexanoic Acid	Organic acid And Its derivatives	Organic acid And Its derivatives	185956-02-9	296660	304740	172330	9	9	296120	1.01317	0.244209	0.382741	-1.38556	down
MADN0147	C4H4O5	Oxaloacetic acid	Organic acid And Its derivatives	Organic acid And Its derivatives	328-42-7	354930	416360	217630	9	9	9	1.43367	0.0303236	2.73025e-05	-15.1606	down
MADP0323	C4H6N4O	5-Aminoimidazole-4-carboxamide	Heterocyclic compounds	Heterocyclic compounds	360-97-4	9	9	9	9	215570	107160	1.04108	0.226009	11953.3	13.5451	up
MADP0110	C6H11NO2	L-Pipecolic acid	Heterocyclic compounds	Heterocyclic compounds	1723-00-8	2669900	1908800	2323900	16296000	16390000	9911200	1.39957	0.0298677	6.17118	2.62555	up
MADP0502	C5H5NO2	5-Hydroxypyridine-2(1H)-one	Heterocyclic compounds	Pyridine and pyridine derivatives	59273-17-5	364670	198100	377820	920800	2228700	1152500	1.31774	0.105789	4.57373	2.19337	up
MEDN0099	C8H9NO4	4-Pyridoxic Acid	Heterocyclic compounds	Pteridines and derivatives	82-82-6	127140	55949	125070	338430	597280	408920	1.32412	0.0372573	4.36343	2.12546	up
MADN0237	C6H5NO3	6-Hydroxynicotinic Acid	Heterocyclic compounds	Pteridines and derivatives	5006-66-6	166950	42397	112500	324860	549280	476560	1.24003	0.0185671	4.19671	2.06926	up
MADN0516	C7H5NO4	Pyridine-3,4-dicarboxylic acid	Heterocyclic compounds	Pyridine and pyridine derivatives	490-11-9	17926	39190	24036	31523	124860	125470	1.09562	0.16075	3.47315	1.79624	up
MADN0113	C9H11N5O3	Biopterin	Heterocyclic compounds	Pteridines and derivatives	22150-76-1	5091200	3130200	4493200	9180800	13709000	11173000	1.34302	0.0191307	2.67903	1.42171	up
MADN0333	C10H7NO2	Quinoline-4-carboxylic acid	Heterocyclic compounds	Pteridines and derivatives	486-74-8	56718	79531	68393	144190	214180	166760	1.38807	0.0263509	2.56609	1.35957	up
MEDN1514	C9H7NO3	5-hydroxyindole-2-carboxylic acid	Heterocyclic compounds	Indole and Its derivatives	21598-06-1	10490	12955	10691	16584	23667	33767	1.24716	0.113156	2.16833	1.11658	up
MADN0318	C6H5NO3	3-Hydroxypicolinic acid	Heterocyclic compounds	Pteridines and derivatives	874-24-8	216890	296530	302560	542840	511900	645360	1.36854	0.0056125	2.08351	1.05901	up
MADP0233	C12H10N4O2	Lumichrome	Heterocyclic compounds	Heterocyclic compounds	1086-80-2	17441000	16364000	13746000	8187800	7130500	6125800	1.39423	0.00553444	0.450971	-1.14889	down
MADP0267	C9H17NO4	Carnitine C2:0	FA	CAR	14992-62-2	13615000	7708600	10133000	4006200	2061300	1941000	1.35025	0.0317293	0.254589	-1.97376	down
MEDN0311	C12H22O4	Dodecanedioic Aicd	FA	FFA	693-23-2	2869.5	6241.7	4089.4	40502	46659	24341	1.39577	0.0363879	8.44674	3.07839	up
MEDN0604	C14H26O4	Tetradecanedioic acid	FA	FFA	821-38-5	30060	37281	46602	107720	126550	78046	1.36453	0.0320468	2.74098	1.45469	up
MEDN1078	C18H34O3	cis-EODA	FA	Oxidized lipids	2443-39-2	14566	5915.7	4660.8	17055	16831	17228	1.05825	0.108479	2.03297	1.02359	up
MEDN1111	C12H24O3	12-Hydroxydodecanoic acid	FA	FFA	505-95-3	9	9	11376	100290	70140	43084	1.18291	0.048983	18.7392	4.22798	up
MEDN1146	C30H47N3O9S	14,15-leukotriene C4	FA	Oxidized lipids	75290-60-7	9	9	9	1768.5	2858.1	9	1.02615	0.205409	171.689	7.42365	up
MEDN1854	C18H36O4	9,10-dihydroxystearic acid	FA	FFA	120-87-6	4987.4	91257	74377	273480	304650	261500	1.12736	0.0053328	4.92101	2.29896	up
MEDP1289	C13H25NO4	Carnitine C6:0	FA	CAR	6418-78-6	10066	6191.7	7366.4	39163	68360	63833	1.39626	0.0306211	7.25344	2.85867	up
MEDP1405	C21H41NO4	Carnitine C14:0	FA	CAR	-	155920	64182	95886	364990	346410	138480	1.08226	0.121035	2.6896	1.42739	up
MEDP1422	C15H29NO5	Carnitine C8-OH	FA	CAR	-	2882.9	1641.4	4003.6	24430	56172	86465	1.3746	0.0980087	19.5906	4.29209	up
MEDP1423	C14H25NO6	Carnitine C7:DC	FA	CAR	-	9	9	9	19921	16174	9	1.02377	0.187872	1337.19	10.385	up
MEDP1523	C22H43NO4	Carnitine C15	FA	CAR	-	56416	56138	49500	129460	147350	103220	1.38847	0.0267025	2.34508	1.22964	up
MEDP1531	C25H49NO5	Carnitine C18-OH	FA	CAR	-	58668	14263	33620	100790	97112	72889	1.09997	0.0300156	2.54142	1.34564	up
