# Supplementary material for: 20-Hydroxyecdysone and Receptor Interplay in the Regulation of Hemolymph Glucose Level in Honeybee (Apis mellifera) Larvae
Source: Metabolites. 2023 Jan 3;13(1):80. doi: 10.3390/metabo13010080 (PMC9865031; doi:10.3390/metabo13010080)
Supplement: Supplementary file 1 [file metabolites-13-00080-s001.zip › Table S6.xlsx]

## Sheet: Table S5
Table S6 List of differential metabolites between CK-7d and 20E-7d.
Index	Formula	Compounds	Class I	Class II	CAS	CK1-7d	CK3-7d	CK4-7d	20E1-7d	20E3-7d	20E5-7d	VIP	p_value	Fold_Change	Log2FC	Type
MADN0448	C17H23N3O3	Trp-Leu	Amino acid and Its metabolomics	Small Peptide	13123-35-8	9	9	9	242470	508910	727340	1.3933	0.0722465	54767.4	15.741	up
MEDP1507	C13H17N3O4	Phe-Asn	Amino acid and Its metabolomics	Small Peptide	-	9	9	9	86083	103250	256940	1.39355	0.111485	16528.6	14.0127	up
MEDP1911	C20H21N3O3	Phe-Trp	Amino acid and Its metabolomics	Small Peptide	24587-41-5	9	9	9	83326	114190	241220	1.39367	0.0940198	16249.5	13.9881	up
MADP0639	C9H17N3O4S	Asn-Met	Amino acid and Its metabolomics	Small Peptide	-	9	9	9	79928	89854	123160	1.3956	0.0174621	10849.7	13.4054	up
MADN0018	C5H9NO3	N-Propionylglycine	Amino acid and Its metabolomics	Amino acids	21709-90-0	9	9	9	43483	86496	48649	1.3926	0.0481551	6615.85	12.6917	up
MEDP1962	C13H14N2O3	IAA-L-Ala	Amino acid and Its metabolomics	Amino acid derivatives	57105-39-2	9	9	9	19409	31878	39045	1.39387	0.0344559	3345.63	11.7081	up
MADN0435	C14H19N3O4	Phe-Ala-Gly	Amino acid and Its metabolomics	Small Peptide	-	9	9	9	5216.3	5558.2	19810	1.38724	0.16832	1132.76	10.1456	up
MEDN1669	C13H14N2O3	N-Acetyl-L-tryptophan	Amino acid and Its metabolomics	Amino acid derivatives	1218-34-4	9	2855.7	9	20195	31270	62837	1.18911	0.0999305	39.7752	5.3138	up
MEDN1404	C10H11NO3	4-Methylhippuric Acid	Amino acid and Its metabolomics	Amino acid derivatives	27115-50-0	9	6194.7	9	51398	70901	65885	1.16739	0.00475891	30.2902	4.92078	up
MEDP1923	C14H16N2O4	Cyclo(Phe-Glu)	Amino acid and Its metabolomics	Small Peptide	-	9	9279.2	9	40539	57087	93324	1.13523	0.0554017	20.5384	4.36025	up
MADN0647	C8H14N2O3S	Cys-Pro	Amino acid and Its metabolomics	Small Peptide	-	728760	1483200	517080	12509000	14635000	25400000	1.35593	0.0524666	19.2537	4.26706	up
MADN0549	C13H14N2O3	N-acetyl-DL-tryptophan	Amino acid and Its metabolomics	Amino acid derivatives	87-32-1	10159	15924	8237.6	74741	250630	212440	1.32597	0.0878372	15.6702	3.96995	up
MADN0296	C7H7NO4	2-Furoylglycine	Amino acid and Its metabolomics	Amino acid derivatives	5657-19-2	6609.1	9	9	21301	43307	35532	1.12	0.0296947	15.1107	3.9175	up
MADN0639	C14H17N3O3	Trp-Ala	Amino acid and Its metabolomics	Small Peptide	24046-71-7	11291	9342	9151.6	74725	133280	221560	1.35578	0.089031	14.4224	3.85024	up
MEDP1884	C11H16N4O3	Pro-His	Amino acid and Its metabolomics	Small Peptide	100896-87-5	96394	148630	60864	789210	1239100	1723600	1.34733	0.0498334	12.2656	3.61655	up
MADP0096	C10H7NO3	Kynurenic Acid	Amino acid and Its metabolomics	Amino acid derivatives	492-27-3	9655400	17441000	7060200	120170000	110540000	171090000	1.36095	0.0203502	11.7635	3.55624	up
MADN0287	C9H9NO4	4-Hydroxyhippurate	Amino acid and Its metabolomics	Amino acid derivatives	2482-25-9	6849.6	11569	10592	51904	57931	126580	1.33557	0.101459	8.14926	3.02667	up
MEDP1682	C17H25N3O4	Leu-Gly-Phe	Amino acid and Its metabolomics	Small Peptide	-	38581	172770	40996	794890	361420	667200	1.25452	0.0433934	7.2262	2.85324	up
MADN0020	C13H16N2O4	Phenylacetyl-L-Glutamine	Amino acid and Its metabolomics	Amino acid derivatives	28047-15-6	19949	20913	13712	66878	157210	153460	1.322	0.0667662	6.91809	2.79037	up
MADN0539	C20H20NO4	Proglumide	Amino acid and Its metabolomics	Amino acid derivatives	6620-60-6	10480	6956.2	12550	52499	69565	76411	1.36369	0.0123004	6.61888	2.72659	up
MADN0120	C9H9NO4	3-Hydroxyhippuric Acid	Amino acid and Its metabolomics	Amino acid derivatives	1637-75-8	6820	18824	8722.6	59273	35286	129870	1.24331	0.153151	6.53044	2.70718	up
MEDP2037	C11H13NO3	2-((3-Oxo-3-phenylpropyl)amino)acetic acid	Amino acid and Its metabolomics	Amino acids	56613-60-6	320990	718980	175280	1892900	2981000	2951800	1.27859	0.0135751	6.43958	2.68697	up
MEDP0078	C18H20N2O3	Phe-Phe	Amino acid and Its metabolomics	Small Peptide	2577-40-4	7647.4	7541.3	6812.3	39551	37861	61832	1.37843	0.0367788	6.32899	2.66197	up
MEDP1022	C13H18N2O4	Thr-Phe	Amino acid and Its metabolomics	Small Peptide	-	286050	540730	279760	1409500	2658400	2903900	1.3198	0.0475114	6.30054	2.65548	up
MADN0171	C7H11NO5	N-Acetyl-L-Glutamic Acid	Amino acid and Its metabolomics	Amino acid derivatives	1188-37-0	2308100	3487800	2178900	10132000	19246000	18281000	1.3392	0.0421055	5.9762	2.57923	up
MADP0138	C8H15NO3	N-Acetyl-L-Leucine	Amino acid and Its metabolomics	Amino acid derivatives	1188-21-2	403060	449410	356270	1958700	2294500	1941900	1.38579	0.00325077	5.12525	2.35762	up
MEDP1929	C8H12N2O3	Cyclo(Ser-Pro)	Amino acid and Its metabolomics	Small Peptide	-	199820	473150	202990	1220000	1006800	2194100	1.28106	0.0760976	5.04692	2.3354	up
MEDN0041	C8H15NO3	Hexanoyl Glycine	Amino acid and Its metabolomics	Amino acid derivatives	24003-67-6	10057	18873	6685.7	31687	76043	67612	1.24206	0.0670666	4.92317	2.29959	up
MADP0391	C10H14N2O6	Pyr-Glu	Amino acid and Its metabolomics	Small Peptide	29227-92-7	54415	85750	68181	377690	216000	405730	1.34187	0.0439412	4.79692	2.26211	up
MADN0336	C5H9NO3	N-Acetyl-L-alanine	Amino acid and Its metabolomics	Amino acid derivatives	97-69-8	301660	692830	267460	1328900	2093900	2096000	1.27896	0.0155674	4.37323	2.1287	up
MEDP1986	C10H16N2O5	Glu-Pro	Amino acid and Its metabolomics	Small Peptide	41745-47-5	181460	499460	279860	1267400	1052200	1631000	1.28693	0.0127304	4.11187	2.03979	up
MADN0289	C5H9NO3	N-Acetyl-beta-alanine	Amino acid and Its metabolomics	Amino acid derivatives	3025-95-4	311770	828820	255800	1500000	2132800	2058300	1.24867	0.00625439	4.07558	2.02701	up
MEDP1935	C10H18N2O5	Ile-Asp	Amino acid and Its metabolomics	Small Peptide	-	167300	367860	186490	636970	882700	1295100	1.26877	0.0561436	3.90046	1.96365	up
MEDN1684	C10H20N2O4	S-Ribosyl-L-homocysteine	Amino acid and Its metabolomics	Amino acid derivatives	-	2457.1	3699.5	4771.5	11511	13160	16768	1.32887	0.0121293	3.79197	1.92295	up
MEDP1919	C11H18N2O2	Cyclo(Pro-Leu)	Amino acid and Its metabolomics	Small Peptide	2873-36-1	7524.2	13005	14786	42821	25877	41763	1.27809	0.0311979	3.12786	1.64518	up
MADP0392	C12H24N2O3	Ile-Leu	Amino acid and Its metabolomics	Small Peptide	26462-22-6	191110	141860	103090	429340	345570	580120	1.29889	0.0342021	3.10744	1.63573	up
MADP0393	C12H24N2O3	Ile-Ile	Amino acid and Its metabolomics	Small Peptide	42537-99-5	256070	157010	92543	491970	374310	593420	1.21631	0.0184332	2.88693	1.52954	up
MADN0157	C16H19N3O5	Trp-Glu	Amino acid and Its metabolomics	Amino acid and Its metabolomics	36099-95-3	655870	446670	719440	1702500	1540600	1631200	1.33969	0.00134526	2.67528	1.41969	up
MADN0007	C6H10O5	3-Hydroxy-3-Methylpentane-1,5-Dioic Acid	Amino acid and Its metabolomics	Amino acid derivatives	503-49-1	1124400	2950900	957760	3985600	4386200	4727500	1.16853	0.0407331	2.60265	1.37998	up
MADP0036	C8H16N2O3	Gly-Leu	Amino acid and Its metabolomics	Amino acid derivatives	869-19-2	3017800	1978600	3259000	8085600	6703600	6508400	1.3179	0.0028367	2.57984	1.36728	up
MEDP1913	C11H18N2O4	N(Alpha)-Acetyl-Epsilon-(2-Propenal)Lysine	Amino acid and Its metabolomics	Small Peptide	99124-74-0	97891	102070	93594	269480	254860	221670	1.38104	0.00729761	2.5413	1.34556	up
MEDP1916	C11H13NO3	N-Acetyl-L-phenylalanine	Amino acid and Its metabolomics	Amino acid derivatives	2018-61-3	658420	562370	836020	1415600	1907000	1901300	1.32611	0.0109512	2.53981	1.34472	up
MEDP0611	C8H11N3O3	N-Acetyl-L-Histidine	Amino acid and Its metabolomics	Amino acid derivatives	2497-02-1	16327	31033	19520	55719	31892	82153	1.13454	0.132199	2.53834	1.34388	up
MADP0390	C12H25N5O3	Ile-Arg	Amino acid and Its metabolomics	Small Peptide	55715-01-0	328590	301980	370730	699990	795520	1026000	1.34805	0.0302482	2.51824	1.33241	up
MADP0395	C10H18N2O5	Asp-Ile	Amino acid and Its metabolomics	Small Peptide	-	55509	30605	38082	55477	101830	153410	1.0955	0.151877	2.50183	1.32298	up
MADP0379	C10H20N2O4	Thr-Leu	Amino acid and Its metabolomics	Small Peptide	50299-12-2	20640	21783	14275	46148	44910	49401	1.34004	0.00146301	2.47732	1.30878	up
MEDP1963	C11H19N3O6S	S-(Methyl)glutathione	Amino acid and Its metabolomics	Amino acid derivatives	2922-56-7	11847	17852	15920	27978	40328	44395	1.28919	0.0336365	2.47048	1.30479	up
MADP0606	C16H19N3O3	Trp-Pro	Amino acid and Its metabolomics	Small Peptide	38136-75-3	60939	111260	46848	165400	165730	209190	1.22311	0.0139909	2.46669	1.30257	up
MADN0463	C9H16N2O5	Val-Asp	Amino acid and Its metabolomics	Small Peptide	20556-16-5	740530	727100	670590	1480300	1567600	2208600	1.34521	0.0444098	2.45835	1.29769	up
MADP0397	C10H20N2O4	Leu-Thr	Amino acid and Its metabolomics	Small Peptide	-	64135	69864	58283	156450	157360	152310	1.38501	0.000216527	2.42415	1.27748	up
MADP0339	C15H22N2O3	Leu-Phe	Amino acid and Its metabolomics	Small Peptide	-	173140	179470	219140	305780	459620	618930	1.2451	0.0921729	2.42122	1.27573	up
MADN0466	C10H14N2O6	cyclo(glu-glu)	Amino acid and Its metabolomics	Small Peptide	16691-00-2	138090	188010	165620	328420	450420	408420	1.33573	0.0132487	2.4145	1.27173	up
MADN0597	C9H16N2O5	Aspartyl valine	Amino acid and Its metabolomics	Small Peptide	13433-04-0	113000	96337	88402	178040	249050	284550	1.31027	0.0418062	2.39015	1.2571	up
MADN0310	C13H15N3O3	Gly-Trp	Amino acid and Its metabolomics	Small Peptide	2390-74-1	22820	35487	16739	41465	61733	72447	1.18126	0.0448305	2.3405	1.22682	up
MADN0006	C11H12N2O2	L-Tryptophan	Amino acid and Its metabolomics	Amino acids	73-22-3	24390000	22762000	27917000	62496000	56189000	55609000	1.37742	0.000481424	2.32178	1.21523	up
MADP0596	C9H19N5O4	Ser-Arg	Amino acid and Its metabolomics	Small Peptide	-	133590	138800	166490	276650	363080	363320	1.34411	0.0145446	2.28548	1.1925	up
MADP0203	C10H16N2O7	L- -Glutamyl-L-glutamic acid	Amino acid and Its metabolomics	Amino acid and Its metabolomics	-	6528700	10732000	8045300	17670000	18293000	21659000	1.30999	0.00349887	2.27701	1.18714	up
MADP0416	C18H23N5O4	His-Phe-Ala	Amino acid and Its metabolomics	Small Peptide	-	19095	38657	34899	53392	103620	53945	1.09811	0.129439	2.2769	1.18707	up
MADN0498	C6H7NO3S	P-sulfanilic acid	Amino acid and Its metabolomics	Amino acid derivatives	121-57-3	86372	81774	26335	104990	188930	147230	1.01911	0.0596682	2.26834	1.18164	up
MEDP2302	C7H13NO3S	N-Acetyl-DL-methionine	Amino acid and Its metabolomics	Amino acid derivatives	1115-47-5	55185	68266	43666	123000	105910	149710	1.30391	0.0152775	2.2656	1.17989	up
MADP0406	C10H20N2O4	Ile-Thr	Amino acid and Its metabolomics	Small Peptide	59652-61-8	58353	83386	52093	147270	138250	153450	1.32084	0.0055539	2.26469	1.17932	up
MADP0332	C12H16N2O3	Ala-Phe	Amino acid and Its metabolomics	Small Peptide	3061-90-3	61150	105260	87506	154700	215090	202410	1.26693	0.0119247	2.2535	1.17217	up
MADP0095	C10H12N2O3	Kynurenine	Amino acid and Its metabolomics	Amino acid derivatives	343-65-7	18278000	20657000	12985000	32669000	43228000	39602000	1.29249	0.00676344	2.22456	1.15352	up
MADP0619	C29H45N7O7S	Gly-Ser-Pro-Met-Phe-Val-NH2	Amino acid and Its metabolomics	Small Peptide	-	59246	43817	55079	91482	124300	135950	1.3043	0.0293606	2.22415	1.15326	up
MADP0373	C12H24N2O3	Leu-Ile	Amino acid and Its metabolomics	Small Peptide	36077-41-5	274530	171820	155810	472740	385440	471500	1.27306	0.00791385	2.20818	1.14286	up
MADP0573	C8H16N4O3	Nα-Acetyl-L-Arginine	Amino acid and Its metabolomics	Amino acid derivatives	155-84-0	693930	891550	700250	1207000	1862700	1920800	1.272	0.0497855	2.18333	1.12653	up
MADP0627	C14H18N2O4	Tyr-Pro	Amino acid and Its metabolomics	Small Peptide	51871-47-7	54047	45611	41053	88053	114760	102140	1.33708	0.00851346	2.16723	1.11585	up
MADP0383	C12H24N2O3	Leu-Leu	Amino acid and Its metabolomics	Small Peptide	3303-31-9	190370	238620	130440	382150	299780	525670	1.1962	0.0634072	2.15863	1.11011	up
MADN0450	C11H23N5O3	Arg-Val	Amino acid and Its metabolomics	Small Peptide	2896-20-0	8233.9	3160.8	8209.9	12568	16322	13268	1.09917	0.0263228	2.15041	1.10461	up
MADP0385	C10H14N2O2	cyclo(pro-pro)	Amino acid and Its metabolomics	Small Peptide	-	7146500	9421800	6026600	15485000	17517000	15009000	1.30898	0.00319309	2.12486	1.08737	up
MADP0485	C4H9NO2	N-Ethylglycine	Amino acid and Its metabolomics	Amino acid derivatives	627-01-0	73394000	76228000	71844000	125440000	143290000	197410000	1.31246	0.0632404	2.10479	1.07368	up
MADN0315	C11H22N2O3	Leu-Val	Amino acid and Its metabolomics	Small Peptide	13588-95-9	32319	24267	33227	80930	72793	34642	1.06154	0.143122	2.0973	1.06853	up
MADP0269	C4H9NO2	N-Methylalanine	Amino acid and Its metabolomics	Amino acid derivatives	3913-67-5	72199000	82754000	78648000	142940000	143120000	203420000	1.32799	0.0485375	2.09537	1.0672	up
MADP0558	C10H19N3O4	Leu-Asn	Amino acid and Its metabolomics	Small Peptide	14608-81-2	990130	768300	1041800	2140000	1960700	1761700	1.33751	0.00227114	2.09354	1.06595	up
MADP0030	C4H9NO2	N,N-Dimethylglycine	Amino acid and Its metabolomics	Amino acid derivatives	1118-68-9	19492000	20622000	21835000	36208000	38217000	54926000	1.31375	0.0614302	2.08802	1.06214	up
MEDP1670	C13H17N3O4	Gly-Gly-Phe	Amino acid and Its metabolomics	Small Peptide	6234-26-0	1268800	1398400	1408700	2289100	3215600	3001100	1.33287	0.0314078	2.08685	1.06133	up
MADP0019	C11H12N2O3	5-Hydroxy-L-Tryptophan	Amino acid and Its metabolomics	Amino acid derivatives	56-69-9	73594	52689	57633	109330	138620	129300	1.31865	0.00506286	2.05121	1.03647	up
MEDP1681	C14H27N3O4	Leu-Gly-Leu	Amino acid and Its metabolomics	Small Peptide	19408-48-1	30566	31142	38895	77971	44585	81759	1.20399	0.0929312	2.0309	1.02212	up
MEDN1518	C7H13NO3	Acetylvaline	Amino acid and Its metabolomics	Amino acid derivatives	96-81-1	127150	125880	133790	291570	206580	277250	1.33894	0.0377441	2.00455	1.00328	up
MADN0532	C13H16N2O5	ASP-Phe	Amino acid and Its metabolomics	Small Peptide	13433-09-5	301950	257650	326380	153410	115060	136450	1.33966	0.00533973	0.457031	-1.12964	down
MADP0331	C5H11NO3S	L-Methionine sulfoxide	Amino acid and Its metabolomics	Amino acid derivatives	62697-73-8	15661000	13279000	19539000	9141800	6610400	6116100	1.28718	0.0229885	0.451088	-1.14852	down
MADN0200	C8H15N3O4	Ala-Gln	Amino acid and Its metabolomics	Small Peptide	39537-23-0	87304	76482	91861	42147	31144	37879	1.34889	0.00158528	0.434857	-1.20139	down
MADN0631	C10H18N4O5	Gln-Gln	Amino acid and Its metabolomics	Small Peptide	54419-93-1	127590	89704	115470	45598	61462	13409	1.10363	0.0189313	0.362025	-1.46584	down
MEDP2117	C8H8O3	2,5-Dihydroxyacetophenone	Benzene and substituted derivatives	Benzene and substituted derivatives	490-78-8	9	9	9	80669	120220	83766	1.39434	0.0174479	10542.8	13.364	up
MEDN1744	C8H8O4	3-Methoxysalicylic Acid	Benzene and substituted derivatives	Benzene and substituted derivatives	877-22-5	9	9	9	2859.3	7200.6	3942.5	1.38802	0.0702617	518.607	9.0185	up
MEDN1737	C8H6O5	4-hydroxyisophthalic acid	Benzene and substituted derivatives	Phenolic acids	636-46-4	9	8174.1	9	166010	198110	341250	1.20756	0.0494192	86.1037	6.428	up
MADN0550	C7H6ClNO4S	4-chloro-3-sulfonylaminobenzoic acid	Benzene and substituted derivatives	Benzene and substituted derivatives	1205-30-7	408320	1530300	387000	19143000	24883000	25011000	1.35216	0.00594538	29.6854	4.89168	up
MEDP1812	C13H8O4	Urolithin A	Benzene and substituted derivatives	Benzene and substituted derivatives	1143-70-0	4246.8	4965.4	9	55994	81346	84912	1.05643	0.0140395	24.1023	4.5911	up
MEDP2063	C9H10O4	Ethylene glycol salicylate	Benzene and substituted derivatives	Phenolics	87-28-5	9	18772	9	63932	76793	81432	1.09577	0.0013052	11.8232	3.56354	up
MEDP0711	C9H12O2	4-Ethyl-2-methoxyphenol	Benzene and substituted derivatives	Phenolics	2785-89-9	9	9	18740	97534	37381	81559	1.0904	0.0544451	11.5404	3.52862	up
MEDN1037	C7H8O	p-Cresol	Benzene and substituted derivatives	Phenolics	106-44-5	9	9	24050	42291	90065	119930	1.07829	0.0648171	10.4822	3.38987	up
MEDN1777	C24H38O3	2-(10-Heptadecenyl)-6-hydroxybenzoic acid	Benzene and substituted derivatives	Benzene and substituted derivatives	111047-30-4	9	2799.6	9	12575	2900.2	3310.3	1.04105	0.228998	6.6672	2.73708	up
MEDP1234	C9H9NO4	Dopaquinone	Benzene and substituted derivatives	Benzene and substituted derivatives	4430-97-1	26652	9723.2	11863	88404	45829	118160	1.25982	0.0753996	5.23222	2.38742	up
MEDN0648	C7H6O3	2,5-Dihydroxybenzaldehyde	Benzene and substituted derivatives	Benzene and substituted derivatives	1194-98-5	4910.5	5329.7	4712.5	12010	26201	30857	1.29297	0.0860123	4.6191	2.20761	up
MEDP0137	C7H6O3	Protocatechuic Aldehyde	Benzene and substituted derivatives	Phenolics	139-85-5	4910.5	5329.7	4712.5	12010	26201	30857	1.29297	0.0860123	4.6191	2.20761	up
MEDP2180	C7H7NO3	Salicylhydroxamic acid	Benzene and substituted derivatives	Phenolics	89-73-6	18757	100200	5666.7	135820	225870	190300	1.08427	0.0231918	4.42925	2.14706	up
MEDN1231	C14H18O9	1-O-vanillyl-β-D-glucose	Benzene and substituted derivatives	Benzene and substituted derivatives	-	35765	47759	38672	104770	171190	230250	1.31597	0.0702657	4.14261	2.05054	up
MEDN1213	C9H10O3	2-(4-hydroxyphenyl) propionate	Benzene and substituted derivatives	Phenolic acids	938-96-5	3762.8	5595.1	2928.3	5374.7	16677	24217	1.07497	0.17207	3.76591	1.913	up
MEDN0092	C8H8O4	3,4-Dihydroxybenzeneacetic Acid	Benzene and substituted derivatives	Phenolic acids	102-32-9	199090	216480	122970	624110	538050	459020	1.31498	0.00562288	3.01032	1.58992	up
MEDP2263	C10H13N3O	4-Hydroxydebrisoquine	Benzene and substituted derivatives	Benzene and substituted derivatives	59333-79-8	50425	93133	60611	144420	296370	171190	1.22678	0.0918927	2.99742	1.58372	up
MEDP2086	C13H19NO3	H-D-Tyr-OtBu	Benzene and substituted derivatives	Benzene and substituted derivatives	87553-74-0	53812	51310	57440	163740	139090	155750	1.38962	0.00361188	2.82095	1.49618	up
MADN0411	C7H7NO3	3-Amino-4-Hydroxybenzoic Acid	Benzene and substituted derivatives	Phenolic acids	1571-72-8	23642	31039	36352	61586	111310	66955	1.25235	0.0808055	2.63477	1.39768	up
MADN0329	C6H7NO3S	2-Aminobenzenesulfonic acid	Benzene and substituted derivatives	Benzene and substituted derivatives	88-21-1	55266	58932	33359	90495	141170	149450	1.24489	0.0360264	2.58283	1.36895	up
MEDN0620	C14H19NO9S2	Glucotropaeolin	Benzene and substituted derivatives	Benzene and substituted derivatives	499-26-3	10007	11275	10304	15434	23099	36929	1.18598	0.145104	2.3891	1.25647	up
MADP0549	C14H10O5	Alternaria	Benzene and substituted derivatives	Benzene and substituted derivatives	641-38-3	13140	18806	28475	51033	46123	34616	1.18515	0.0230781	2.1809	1.12492	up
MEDN0745	C10H12O3	Propylparaben	Benzene and substituted derivatives	Phenolic acids	94-13-3	86535	57775	60165	28058	41995	14455	1.158	0.0312988	0.413293	-1.27476	down
MADP0051	C4H11NO2	Diethanolamine	Alcohol and amines	Amines	111-42-2	40356	52109	36616	69305	101480	96905	1.27376	0.0282213	2.07381	1.05229	up
MEDN1135	C19H40O3	Heparin	Alcohol and amines	Alcohols	6145-69-3	67204	200710	222150	682000	548860	1043900	1.24228	0.0454374	4.64176	2.21467	up
MEDN1658	C10H13NO3	N-Acetyldopamine	Alcohol and amines	Polyamines	-	16631	12483	13507	117760	501220	1689700	1.27823	0.251499	54.1677	5.75936	up
MEDP0441	C13H18N2O3	N-Caffeoyl Putrescine	Alcohol and amines	Amines	29554-26-5	14411	15608	16976	32978	72465	50163	1.28583	0.0862796	3.31112	1.72732	up
MADN0070	C17H20N4O6	Riboflavin	CoEnzyme and vitamins	CoEnzyme and vitamins	83-88-5	967600	1546000	691810	2764300	3447000	2553600	1.25534	0.00745548	2.73441	1.45123	up
MEDP0143	C10H16N2O3S	Biotin	CoEnzyme and vitamins	CoEnzyme and vitamins	58-85-5	2310600	3796500	2446200	6539900	6612800	4587400	1.22514	0.0237281	2.07406	1.05246	up
MADP0443	C42H80NO7P	PC(16:1/P-18:1)	GP	PC	-	6345300	9221700	8691300	14964000	19007000	21982000	1.30348	0.0216876	2.30655	1.20574	up
MADP0457	C48H86NO7P	PC(22:5(4Z,7Z,10Z,13Z,16Z)/P-18:0)	GP	PC	-	282670	575370	442720	1453800	1729900	2152700	1.32785	0.0122018	4.10252	2.03651	up
MADP0468	C46H80NO8P	PC(16:0/22:6)	GP	PC	59403-54-2	160160	211380	125290	342370	362730	462180	1.29567	0.0104475	2.34946	1.23233	up
MADP0474	C46H84NO7P	PC(P-18:0/20:4)	GP	PC-P	97802-56-7	62589	148350	98713	630250	915350	1383800	1.33919	0.0561431	9.4603	3.24189	up
MADP0477	C44H84NO7P	PC(O-16:0/20:3)	GP	PC-O	-	1427000	1893900	1481800	8051900	9151100	12257000	1.37814	0.0214595	6.13405	2.61684	up
MEDN1282	C23H44NO7P	LPE(0:0/18:2)	GP	LPE	-	29622	50092	66697	96734	130820	111130	1.20831	0.0119032	2.31324	1.20992	up
MEDP1904	C23H44NO7P	LPE(18:2/0:0)	GP	LPE	652149-09-2	29622	50092	66697	96734	130820	111130	1.20831	0.0119032	2.31324	1.20992	up
MADP0506	C5H4ClN5	2-amino-6-chloropurine	Nucleotide And Its metabolomics	Nucleotide and Its metabolomics	10310-21-1	9	9	9	62829	63045	23334	1.38978	0.0638047	5526.22	12.4321	up
MADN0119	C10H12N5O6P	Cyclic Amp	Nucleotide And Its metabolomics	Nucleotide and Its metabolomics	60-92-4	9	9	9	6552.7	21351	40552	1.38242	0.146381	2535.4	11.308	up
MEDP1202	C10H12FN5O3	5'-Deoxy-5'-fluoroadenosine	Nucleotide And Its metabolomics	Nucleotide and Its metabolomics	731-98-6	9	9	9	20070	9	25153	1.00919	0.188617	1675.26	10.7102	up
MADN0026	C6H7N5	1-Methyladenine	Nucleotide And Its metabolomics	Nucleotide and Its metabolomics	5142-22-3	7539.2	8791.3	5656.3	71504	165380	172820	1.36157	0.0580369	18.6341	4.21987	up
MEDP0176	C10H14N2O5	Thymidine	Nucleotide And Its metabolomics	Nucleotide and Its metabolomics	50-89-5	67026	47119	25312	151140	636710	823790	1.23519	0.133591	11.5565	3.53064	up
MADN0123	C10H13N5O5	8-Hydroxy-2-Deoxyguanosine	Nucleotide And Its metabolomics	Nucleotide and Its metabolomics	88847-89-6	9	9	8265.8	13711	13753	53506	1.07203	0.205374	9.7745	3.28902	up
MADP0149	C14H17N5O8	N6-Succinyl Adenosine	Nucleotide And Its metabolomics	Nucleotide and Its metabolomics	4542-23-8	22673	7968.5	16317	106790	166230	166290	1.33661	0.018527	9.35528	3.22578	up
MEDP1018	C10H13N5O3	5'-Deoxyadenosine	Nucleotide And Its metabolomics	Nucleotide and Its metabolomics	4754-39-6	29327	56050	27527	157010	343090	520930	1.30067	0.101195	9.04335	3.17686	up
MADN0408	C10H15N2O8P	Thymidine-5'-phosphate(dTMP)	Nucleotide And Its metabolomics	Nucleotide and Its metabolomics	365-07-1	1384600	1277500	1111100	5685600	8869900	8900000	1.37224	0.0248838	6.21634	2.63607	up
MADP0318	C11H15N2O5+	Nicotinamide riboside	Nucleotide And Its metabolomics	Nucleotide and Its metabolomics	1341-23-7	163110	384090	443890	1032000	2255700	2219100	1.2636	0.0588146	5.55631	2.47413	up
MADP0326	C11H15N5O5	1-Methylguanosine	Nucleotide And Its metabolomics	Nucleotide and Its metabolomics	2140-65-0	24434000	41133000	22031000	98738000	137510000	165750000	1.33016	0.0244544	4.58912	2.19822	up
MADN0033	C10H12N5O7P	Guanosine 3',5'-Cyclic Monophosphate	Nucleotide And Its metabolomics	Nucleotide and Its metabolomics	7665-99-8	9056.6	19910	8271.4	24708	56368	87703	1.18043	0.132178	4.53244	2.18029	up
MADP0320	C11H14N4O5	1-Methylinosine	Nucleotide And Its metabolomics	Nucleotide and Its metabolomics	2140-73-0	1256600	1989200	1058800	5149200	4880800	7545500	1.33089	0.0252621	4.08296	2.02961	up
MEDP0177	C5H6N2O2	Thymine	Nucleotide And Its metabolomics	Nucleotide and Its metabolomics	65-71-4	135670	141250	117630	299860	585830	629960	1.30497	0.0681651	3.84146	1.94166	up
MADP0063	C10H13N5O4	Adenosine	Nucleotide And Its metabolomics	Nucleotide and Its metabolomics	58-61-7	1263900	1094600	600160	2822600	2675600	5075100	1.26435	0.0740678	3.57368	1.83741	up
MADP0345	C11H15N5O5	2'-O-methylguanosine	Nucleotide And Its metabolomics	Nucleotide and Its metabolomics	2140-71-8	600080	1240400	698120	2487600	1961100	4472600	1.24316	0.100265	3.51426	1.81322	up
MADP0068	C10H13N5O4	Deoxyguanosine	Nucleotide And Its metabolomics	Nucleotide and Its metabolomics	961-07-9	647900	680150	640110	2474900	2179400	1695400	1.36753	0.0230854	3.22621	1.68984	up
MADP0226	C10H12N4O6	Xanthosine	Nucleotide And Its metabolomics	Nucleotide and Its metabolomics	146-80-5	56934	227120	125780	337690	408620	521520	1.1645	0.0173763	3.09352	1.62925	up
MADP0580	C9H10N2O5	2,2'-Cyclouridine	Nucleotide And Its metabolomics	Nucleotide and Its metabolomics	3736-77-4	301940	370880	194910	790750	839960	895220	1.31706	0.00191275	2.91096	1.5415	up
MADN0121	C12H17N5O5	2-(Dimethylamino)Guanosine	Nucleotide And Its metabolomics	Nucleotide and Its metabolomics	2140-67-2	7192900	8828400	6262900	21128000	19930000	22061000	1.37067	0.000188606	2.83246	1.50205	up
MEDP1953	C9H11N5O4	Eritadenine	Nucleotide And Its metabolomics	Nucleotide and Its metabolomics	23918-98-1	13286	36264	10387	50906	37778	75937	1.1145	0.0713019	2.74657	1.45763	up
MADN0627	C10H14N5O8P	Guanosine-5'-monophosphate(5'-GMP)	Nucleotide And Its metabolomics	Nucleotide and Its metabolomics	85-32-5	42176	63098	38235	124410	154740	112710	1.31068	0.00835709	2.73056	1.4492	up
MADN0343	C9H13N2O9P	3'-UMP	Nucleotide And Its metabolomics	Nucleotide and Its metabolomics	35170-03-7	1477200	2207800	2163000	4968100	6065800	4756300	1.33273	0.00463249	2.7001	1.43301	up
MEDP1954	C12H17N5O5	N6-(2-Hydroxyethyl)adenosine	Nucleotide And Its metabolomics	Nucleotide and Its metabolomics	4338-48-1	17351000	22187000	17690000	43928000	53136000	55368000	1.36349	0.00498041	2.66359	1.41337	up
MADP0160	C9H11N3O4	Ancitabine	Nucleotide And Its metabolomics	Nucleotide and Its metabolomics	10212-25-6	18959	86118	21616	99919	79534	139490	1.04942	0.0881943	2.51745	1.33196	up
MEDP1162	C6H7N5O	1-Methylguanine	Nucleotide And Its metabolomics	Nucleotide and Its metabolomics	938-85-2	9388700	12801000	13847000	27611000	30302000	32275000	1.34728	0.000695873	2.50267	1.32347	up
MEDP1072	C11H15N5O5	7-methylguanosine	Nucleotide And Its metabolomics	Nucleotide and Its metabolomics	20244-86-4	9554400	7483500	7540600	15129000	11206000	34761000	1.06883	0.236019	2.48575	1.31368	up
MADP0107	C6H7N5O	7-Methylguanine	Nucleotide And Its metabolomics	Nucleotide and Its metabolomics	578-76-7	580490	604710	714270	1328500	1647300	1657500	1.36306	0.00725673	2.43926	1.28644	up
MEDN1506	C10H14N2O6	3-Methyluridine	Nucleotide And Its metabolomics	Nucleotide and Its metabolomics	2140-69-4	11827	15227	9532.2	31278	24742	32257	1.31988	0.0055365	2.41285	1.27074	up
MEDP1991	C15H21N5O4	N6-Isopentenyladenosine	Nucleotide And Its metabolomics	Nucleotide and Its metabolomics	7724-76-7	4829300	5936600	5207300	11821000	14409000	10286000	1.33683	0.0231906	2.28608	1.19288	up
MADP0067	C4H5N3O	Cytosine	Nucleotide And Its metabolomics	Nucleotide and Its metabolomics	71-30-7	629770	746000	762680	1550600	1642300	1673100	1.37913	9.19124e-05	2.27548	1.18617	up
MADN0128	C5H5N5O	Guanine	Nucleotide And Its metabolomics	Nucleotide and Its metabolomics	73-40-5	16981	19351	9652	22783	32900	44412	1.12635	0.084136	2.17674	1.12217	up
MADN0029	C10H14N5O7P	3'-Aenylic Acid	Nucleotide And Its metabolomics	Nucleotide and Its metabolomics	84-21-9	120070	80845	56274	211670	162980	185070	1.21771	0.0144359	2.1763	1.12188	up
MEDN1602	C10H13N5O4	3-Deoxyguanosine	Nucleotide And Its metabolomics	Nucleotide and Its metabolomics	3608-58-0	236380	218460	238570	499520	368360	594540	1.311	0.0583646	2.10903	1.07658	up
MADN0403	C10H15N3O5	2'-O-methylcytidine	Nucleotide And Its metabolomics	Nucleotide and Its metabolomics	70475-20-6	238220	270770	326590	418820	641060	625800	1.25565	0.0455311	2.01738	1.01248	up
MEDP1950	C10H13N4O7P	2'-Deoxyinosine-5'-monophosphate	Nucleotide And Its metabolomics	Nucleotide and Its metabolomics	3393-18-8	116880	149780	92235	61504	28852	56781	1.18295	0.0309374	0.409972	-1.2864	down
MEDP1688	C27H44O7	Hydroxyecdysone	Hormones and hormone related compunds	Hormones and hormone related compunds	5289-74-7	9	70697	9	358940	243190	434410	1.09387	0.0168467	14.658	3.87362	up
MEDP1715	C13H16N2O3	2-Hydroxymelatonin	Hormones and hormone related compunds	Hormones and hormone related compunds	229018-17-1	17271	32334	19769	63863	99929	132500	1.2993	0.0556113	4.27094	2.09455	up
MADN0359	C6H12O6	D-Tagatose	Carbohydrates and Its metabolites	Sugars	41847-61-4	9	9	9	1086900	792950	2238600	1.3953	0.0895957	152535	17.2188	up
MADN0065	C6H10O6	L-Gulonolactone	Carbohydrates and Its metabolites	Sugar acids	1128-23-0	9	9	9	340400	213330	219930	1.39542	0.0247034	28654.1	14.8065	up
MEDP1990	C12H22O11	Melibiose	Carbohydrates and Its metabolites	Sugars	585-99-9	28864	26472	22579	173240	110880	253090	1.3567	0.0649903	6.89482	2.78551	up
MADN0173	C6H12O6	D-Fructose	Carbohydrates and Its metabolites	Sugars	57-48-7	9	706070	9	1828100	1390600	1438500	1.03436	0.0142303	6.59578	2.72154	up
MADN0181	C12H22O11	D-(+)-sucrose	Carbohydrates and Its metabolites	Sugars	57-50-1	718000	2017300	150370	4821500	6541500	7662000	1.1662	0.00825875	6.59292	2.72092	up
MADN0166	C6H10O5	1,6-anhydro-β-D-glucose	Carbohydrates and Its metabolites	Sugars	498-07-7	269500	355890	206500	997670	1678900	1583100	1.3418	0.0288986	5.12047	2.35628	up
MADN0062	C18H32O16	Raffinose	Carbohydrates and Its metabolites	Sugars	512-69-6	305720	336580	472860	1580500	1482300	2322600	1.36034	0.0292486	4.82926	2.2718	up
MADN0061	C18H32O16	Maltotriose	Carbohydrates and Its metabolites	Sugars	1109-28-0	135310	183620	190770	693020	632560	857490	1.37401	0.0103683	4.28305	2.09864	up
MEDN0539	C23H39NO19	3'-Sialyllactose	Carbohydrates and Its metabolites	Sugars	35890-38-1	26793	25930	43561	99487	89399	221920	1.2693	0.130487	4.26661	2.09309	up
MADN0050	C18H32O16	D-Melezitose	Carbohydrates and Its metabolites	Sugars	597-12-6	327670	534220	653270	1447200	1333400	3523000	1.23477	0.151868	4.16035	2.05671	up
MEDP1246	C10H18N2O5	2,4-diacetamino-2,4,6-triphenoxy-D-mannopyranose	Carbohydrates and Its metabolites	Sugar derivatives	-	152050	369050	171950	567910	810000	1449300	1.22636	0.105379	4.07937	2.02835	up
MADN0223	C4H10O4	meso-Erythritol	Carbohydrates and Its metabolites	Sugars	149-32-6	1643000	1779800	1356900	4293100	4587300	3866900	1.3674	0.00112092	2.66697	1.4152	up
MADN0048	C6H12O6	D-Glucose	Carbohydrates and Its metabolites	Sugars	50-99-7	947980	1417600	1820400	3529900	2518600	5056700	1.22431	0.0761546	2.65295	1.4076	up
MADP0034	C8H15NO6	N-Acetylmannosamine	Carbohydrates and Its metabolites	Sugars	3615-17-6	85629	108070	114070	114620	269820	329280	1.04186	0.166575	2.31901	1.21351	up
MADN0622	C6H10O8	L-Glucaric acid	Carbohydrates and Its metabolites	Sugar acids	576-42-1	54111	59921	50570	131440	130600	106830	1.36249	0.00817986	2.24098	1.16413	up
MEDN1757	C18H32O16	Isomaltotriose	Carbohydrates and Its metabolites	Sugars	3371-50-4	84215	84757	85359	178750	136850	226420	1.30948	0.0656843	2.13116	1.09164	up
MEDN1758	C18H32O16	dextrin	Carbohydrates and Its metabolites	Sugars	9004-53-9	84215	84757	85359	178750	136850	226420	1.30948	0.0656843	2.13116	1.09164	up
MEDN1475	C6H15O9P	Sorbitol 6-phosphate	Carbohydrates and Its metabolites	Phosphate sugars	20479-58-7	12512	13331	12304	4778.3	7106	6394.2	1.33301	0.0041119	0.47916	-1.06142	down
MADN0192	C7H12O4	3-Methyladipic acid	Organic acid And Its derivatives	Organic acid And Its derivatives	-	9	9	9	23497	40129	49597	1.3937	0.0385277	4193.44	12.0339	up
MADN0091	C9H9NO3	Hippuric Acid	Organic acid And Its derivatives	Organic acid And Its derivatives	495-69-2	9	262000	9	1804200	2427100	3593600	1.11503	0.0375217	29.864	4.90033	up
MADN0133	C9H12O7S	1,2-Ethanediol, 1-(3-methoxy-4-(sulfooxy)phenyl)-	Organic acid And Its derivatives	Organic acid And Its derivatives	3415-67-6	26116	59501	17447	600360	851880	947700	1.35779	0.0166332	23.2859	4.54139	up
MEDN0301	C9H8O4	Caffeic Acid	Organic acid And Its derivatives	Organic acid And Its derivatives	331-39-5	9	13169	9	79389	102370	89439	1.13381	0.000869716	20.5656	4.36216	up
MEDN1713	C12H20O4	Traumatic acid	Organic acid And Its derivatives	Organicacid and Its derivatives	6402-36-4	9	18393	9	111450	102680	114450	1.12197	0.000490871	17.8469	4.1576	up
MADN0114	C5H8O4	Ethylmalonic acid	Organic acid And Its derivatives	Organic acid And Its derivatives	601-75-2	442870	691490	265300	6828000	7984700	8901300	1.36902	0.00492278	16.9427	4.08259	up
MEDN1499	C6H12O3	2-Hydroxyhexanoic acid	Organic acid And Its derivatives	Organic acid And Its derivatives	6064-63-7	80173	117130	34606	1073600	1147100	1206000	1.35125	7.66219e-05	14.7761	3.88519	up
MADN0108	C8H14O4	Subericacid	Organic acid And Its derivatives	Organic acid And Its derivatives	505-48-6	111160	172170	100060	1275400	2082800	2179600	1.373	0.0261164	14.4443	3.85243	up
MEDN1328	C6H12O3	L-Leucic acid	Organic acid And Its derivatives	Organic acid And Its derivatives	13748-90-8	88159	139210	29496	1116700	1198900	1357400	1.32663	0.00102739	14.2993	3.83788	up
MEDN0284	C6H12O3	2-Hydroxy-4-methylvaleric acid	Organic acid And Its derivatives	Organic acid And Its derivatives	498-36-2	150490	208750	78314	1625200	1859400	2500100	1.35952	0.0177617	13.6776	3.77375	up
MEDN0338	C9H10O3	DL-3-Phenyllactic acid(Pla)	Organic acid And Its derivatives	Organic acid And Its derivatives	828-01-3	9	9	2485.1	7944.4	8858.8	16927	1.13189	0.0580049	13.4754	3.75225	up
MADN0115	C5H10N2O3	beta-Ureidoisobutyric acid	Organic acid And Its derivatives	Organic acid And Its derivatives	2905-86-4	9	9	4894.3	16479	25566	21041	1.11946	0.00586792	12.8425	3.68285	up
MEDP0885	C3H2O5	Mesoxalate	Organic acid And Its derivatives	Organic acid And Its derivatives	473-90-5	188050	634600	67490	3335300	4142200	3952800	1.27505	0.000527715	12.841	3.68269	up
MADN0559	C7H8ClN3O4S2	Hydrochlorothiazide	Organic acid And Its derivatives	Organicacid and Its derivatives	58-93-5	15289	51062	11453	180840	190830	547550	1.27488	0.144141	11.8146	3.56249	up
MADN0522	C9H9NO3	4-Acetylaminobenzoic acid	Organic acid And Its derivatives	Organicacid and Its derivatives	556-08-1	24621	9	9	61916	92608	119550	1.08477	0.0220057	11.1236	3.47555	up
MADN0104	C5H5NO2	Pyrrole-2-Carboxylic Acid	Organic acid And Its derivatives	Organic acid And Its derivatives	634-97-9	717900	1477100	788600	3749600	9800200	16811000	1.27443	0.136219	10.1759	3.34708	up
MEDP2230	C20H32O5	8-iso-15-keto Prostaglandin F2α	Organic acid And Its derivatives	Organicacid and Its derivatives	191919-01-4	50556	61866	26060	355730	469090	423640	1.3546	0.00436772	9.01532	3.17238	up
MEDN0282	C5H4O3	2–Furanoic Acid	Organic acid And Its derivatives	Organic acid And Its derivatives	88-14-2	9	15781	9	20316	34208	75480	1.05815	0.138412	8.22862	3.04065	up
MADN0150	C6H8O2	2,4-Hexadienoic acid	Organic acid And Its derivatives	Organic acid And Its derivatives	110-44-1	24201	49004	18439	108330	194840	353360	1.26949	0.117313	7.16392	2.84075	up
MADN0206	C5H10O3	2-Hydroxy-3-Methylbutanoic Acid	Organic acid And Its derivatives	Organic acid And Its derivatives	4026-18-0	3350000	4124400	2250000	12610000	18634000	34096000	1.31332	0.100303	6.71918	2.74829	up
MADN0180	C9H10O3	(R)-2-Hydroxy-3-phenylpropionic acid	Organic acid And Its derivatives	Organic acid And Its derivatives	7326-19-4	9	17461	9	25709	27370	59631	1.04656	0.083559	6.44831	2.68892	up
MADN0163	C5H8N2O5	Ureidosuccinic acid	Organic acid And Its derivatives	Organic acid And Its derivatives	923-37-5	47050	41585	21824	185630	166970	352880	1.31819	0.0761436	6.3868	2.67509	up
MADN0090	C3H9N3O3S	Guanidinoethyl Sulfonate	Organic acid And Its derivatives	Sulfonic acids	543-18-0	12619	20541	8456.3	78304	70037	96702	1.33977	0.0056469	5.88815	2.55781	up
MEDN1235	C7H11NO5	L-2-amino-6-oximelic acid	Organic acid And Its derivatives	Organic acid And Its derivatives	75650-93-0	407130	614120	288070	1219300	2658700	2335000	1.28266	0.0583985	4.74521	2.24647	up
MEDN0334	C8H8O3	Mandelic Acid	Organic acid And Its derivatives	Organic acid And Its derivatives	90-64-2	76383	53116	64353	360300	283500	194470	1.33827	0.0439387	4.32428	2.11246	up
MADN0140	C5H8O3	3-Methyl-2-Oxobutanoic Acid	Organic acid And Its derivatives	Organic acid And Its derivatives	759-05-7	70025	98955	107360	326190	397280	416660	1.36565	0.00380858	4.12582	2.04468	up
MADN0147	C4H4O5	Oxaloacetic acid	Organic acid And Its derivatives	Organic acid And Its derivatives	328-42-7	199460	140520	122570	954150	390810	521250	1.28054	0.108237	4.03461	2.01243	up
MEDN0290	C5H10O3	3-Hydroxy-3-Methyl Butyric Acid	Organic acid And Its derivatives	Organic acid And Its derivatives	625-08-1	1073700	1585100	803310	6662500	4337900	2916600	1.27012	0.0799261	4.0198	2.00712	up
MEDN1009	C8H8O3	3-Hydroxyphenylacetic acid	Organic acid And Its derivatives	Organic acid And Its derivatives	621-37-4	98058	51464	64247	375550	247770	190290	1.28975	0.0596877	3.80602	1.92828	up
MEDN1226	C5H9NO3	2-amino-4-oxovaleric acid	Organic acid And Its derivatives	Organic acid And Its derivatives	4439-83-2	650410	1596900	575570	2994500	3449200	4012000	1.26347	0.00465538	3.70391	1.88905	up
MADP0035	C6H14N2O	N-Acetylputrescine	Organic acid And Its derivatives	Organic acid And Its derivatives	18233-70-0	1561400	1857400	1329200	3623700	5290700	7712100	1.30164	0.0769908	3.50179	1.80809	up
MADP0093	C4H7N3O	Creatinine	Organic acid And Its derivatives	Organic acid And Its derivatives	60-27-5	85702	378220	78910	412700	1015400	443020	1.06951	0.13848	3.44696	1.78532	up
MADN0186	C5H6O6	4-Hydroxy-2-Oxoglutaric Acid	Organic acid And Its derivatives	Organic acid And Its derivatives	1187-99-1	487690	1445700	434760	2210700	2737300	2910800	1.20679	0.0137281	3.31854	1.73055	up
MADP0089	C6H11NO3	4-Acetamidobutyric Acid	Organic acid And Its derivatives	Organic acid And Its derivatives	3025-96-5	24773	47684	31457	38617	132430	168480	1.01232	0.176243	3.26738	1.70814	up
MEDP1231	C20H23N7O7	Folic acid	Organic acid And Its derivatives	Organic acid And Its derivatives	59-30-3	943820	1208400	647830	2347100	2703600	3755900	1.30098	0.0293699	3.14516	1.65313	up
MADN0097	C5H6N2O4	L-Dihydroorotic Acid	Organic acid And Its derivatives	Organic acid And Its derivatives	5988-19-2	170040	311080	239610	642120	651600	839090	1.31977	0.00587601	2.95924	1.56522	up
MADN0077	C5H8O4	Methylsuccinic acid	Organic acid And Its derivatives	Organic acid And Its derivatives	498-21-5	737000	1531900	365430	1820300	2838000	3093300	1.12537	0.031012	2.94253	1.55706	up
MADN0508	C6H13NO4S	Morpholine ethanesulfonic acid	Organic acid And Its derivatives	Sulfonic acids	4432-31-9	4859900	8327200	5382200	14452000	19947000	19021000	1.31118	0.00733013	2.87679	1.52446	up
MADN0132	C6H8O5	2-Oxoadipic acid	Organic acid And Its derivatives	Organic acid And Its derivatives	3184-35-8	933190	1064000	1097100	2929700	3109400	2621100	1.38021	0.00274962	2.79877	1.48479	up
MADN0080	C4H8O3	3-Hydroxybutyric acid	Organic acid And Its derivatives	Organic acid And Its derivatives	300-85-6	1016100	1090500	823950	2856500	2832900	2488300	1.37036	0.000550028	2.7905	1.48052	up
MADN0376	C4H8O3	(R)-3-Hydroxybutanoic acid	Organic acid And Its derivatives	Organic acid And Its derivatives	625-72-9	1923500	2232400	1497200	5277600	5433700	4484100	1.34669	0.00140789	2.68798	1.42652	up
MADN0520	C7H4Cl2O3	3,5-Dichlorosalicylic acid	Organic acid And Its derivatives	Organicacid and Its derivatives	320-72-9	129220	165420	128330	298560	398170	430830	1.3415	0.020064	2.66582	1.41458	up
MEDN1533	C5H8O4	Dimethylmalonic acid	Organic acid And Its derivatives	Organic acid And Its derivatives	595-46-0	69445	136010	35562	171250	249480	219480	1.12574	0.025936	2.65629	1.40941	up
MADP0208	C7H13NO2	Proline betaine	Organic acid And Its derivatives	Organic acid And Its derivatives	471-87-4	1785200	1967000	1847400	4742900	4911000	5128900	1.39232	0.00019759	2.63997	1.40052	up
MADN0588	C9H8O6	5-Carboxyvanillic Acid	Organic acid And Its derivatives	Organicacid and Its derivatives	2134-91-0	37602	40900	45498	90916	95699	132490	1.34944	0.0351127	2.57343	1.36369	up
MADN0283	C6H6O4	trans-trans-Muconic acid	Organic acid And Its derivatives	Organic acid And Its derivatives	3588-17-8	30901	50238	16726	75089	79771	94436	1.17981	0.0174404	2.54735	1.34899	up
MEDN1630	C10H10O4	Ferulic acid	Organic acid And Its derivatives	Organic acid And Its derivatives	537-98-4	2290.6	4033.3	3575	5904.7	7491.3	10954	1.22451	0.0707649	2.45987	1.29858	up
MADN0609	C3H7NO5S	L-Cysteic acid	Organic acid And Its derivatives	Organicacid and Its derivatives	498-40-8	72483	68642	81146	114670	130160	300160	1.12166	0.211536	2.45192	1.29391	up
MEDN1312	C8H8O3	2-Hydroxyphenylacetic acid	Organic acid And Its derivatives	Organic acid And Its derivatives	614-75-5	48298	26001	29899	127840	67449	59016	1.14539	0.137298	2.44059	1.28723	up
MEDN1315	C8H8O3	4-Hydroxy-3-methylbenzoic acid	Organic acid And Its derivatives	Organic acid And Its derivatives	499-76-3	48298	26001	29899	127840	67449	59016	1.14539	0.137298	2.44059	1.28723	up
MEDP1818	C6H13NO4	Bicine	Organic acid And Its derivatives	Organic acid And Its derivatives	150-25-4	19625	36851	53265	103780	82654	77151	1.17533	0.0164442	2.40188	1.26417	up
MEDN1098	C6H12O3	2-ethyl-2-hydroxybutyric acid	Organic acid And Its derivatives	Organic acid And Its derivatives	3639-21-2	42439	39525	36436	149660	50405	70156	1.04719	0.236905	2.28227	1.19047	up
MADN0584	C7H10O7	(±)-Homocitric acid	Organic acid And Its derivatives	Organicacid and Its derivatives	3562-74-1	413840	600020	364840	801300	1216100	1109500	1.25683	0.0238754	2.26801	1.18142	up
MADN0094	C7H12O6	Quinic acid	Organic acid And Its derivatives	Organic acid And Its derivatives	77-95-2	3784400	7849900	2751600	8443300	12296000	10707000	1.10854	0.0465686	2.18591	1.12823	up
MEDP2008	C5H10O3S	2-Hydroxy-4-(methylthio)butyric acid	Organic acid And Its derivatives	Organic acid And Its derivatives	583-91-5	58149	66203	50522	164580	118030	96352	1.26534	0.071021	2.16706	1.11574	up
MADN0506	C8H18N2O4S	N-2-hydroxyethylpiperazine-N''-2-ethanesulfonic acid	Organic acid And Its derivatives	Sulfonic acids	7365-45-9	9185700	8621000	13161000	29510000	14033000	22406000	1.15884	0.109974	2.12961	1.09059	up
MADN0608	C4H8O3	2-Hydroxybutyric acid	Organic acid And Its derivatives	Organicacid and Its derivatives	600-15-7	556070	819420	645200	1132300	1555300	1526800	1.28701	0.0165468	2.08562	1.06048	up
MADN0116	C6H12O4	Mevalonate	Organic acid And Its derivatives	Organic acid And Its derivatives	150-97-0	435440	204800	272850	409650	527630	949290	1.02652	0.175974	2.06614	1.04694	up
MADN0082	C5H8O3	4-Oxopentanoate	Organic acid And Its derivatives	Organic acid And Its derivatives	123-76-2	990370	2551900	742550	2747100	3314400	2695100	1.04164	0.106553	2.04363	1.03114	up
MEDN0499	C10H18N4O6	Argininosuccinic acid	Organic acid And Its derivatives	Organic acid And Its derivatives	2387-71-5	301140	218700	242930	120880	113570	99376	1.34999	0.022335	0.43765	-1.19215	down
MADN0113	C9H11N5O3	Biopterin	Heterocyclic compounds	Pteridines and derivatives	22150-76-1	2178700	3324600	1830400	7857900	11248000	14305000	1.32729	0.0366803	4.5558	2.18771	up
MADN0237	C6H5NO3	6-Hydroxynicotinic Acid	Heterocyclic compounds	Pteridines and derivatives	5006-66-6	31494	21496	24721	159000	264060	489310	1.34289	0.103747	11.7406	3.55343	up
MADN0333	C10H7NO2	Quinoline-4-carboxylic acid	Heterocyclic compounds	Pteridines and derivatives	486-74-8	65046	79090	31946	85654	160650	180600	1.08979	0.083312	2.42446	1.27766	up
MADN0516	C7H5NO4	Pyridine-3,4-dicarboxylic acid	Heterocyclic compounds	Pyridine and pyridine derivatives	490-11-9	29709	24615	14544	76485	28142	109360	1.06128	0.172901	3.10721	1.63562	up
MADP0102	C9H11N5O4	Neopterin	Heterocyclic compounds	Pteridines and derivatives	2009-64-5	130040	190670	98422	273130	240260	401870	1.19439	0.0580056	2.1837	1.12678	up
MADP0110	C6H11NO2	L-Pipecolic acid	Heterocyclic compounds	Heterocyclic compounds	1723-00-8	1807600	2324700	2038700	5884400	7703800	7715000	1.37074	0.0107056	3.45215	1.78749	up
MADP0303	C5H6N2O2	Imidazoleacetic acid	Heterocyclic compounds	Indole and Its derivatives	645-65-8	1316500	2505900	1112000	3024000	4106400	3814900	1.18321	0.023972	2.21816	1.14936	up
MADP0502	C5H5NO2	5-Hydroxypyridine-2(1H)-one	Heterocyclic compounds	Pyridine and pyridine derivatives	59273-17-5	82818	150500	19499	284470	594180	1353600	1.16577	0.17168	8.82951	3.14233	up
MADP0540	C7H8N2O2	2-pyrimidin-2-yl-propionic acid	Heterocyclic compounds	Heterocyclic compounds	819850-16-3	82675	147570	40112	200450	262860	204560	1.11125	0.0304912	2.47033	1.3047	up
MEDN0099	C8H9NO4	4-Pyridoxic Acid	Heterocyclic compounds	Pteridines and derivatives	82-82-6	13946	51110	8105.9	299340	411680	553610	1.31048	0.0292544	17.2854	4.11148	up
MEDN1514	C9H7NO3	5-hydroxyindole-2-carboxylic acid	Heterocyclic compounds	Indole and Its derivatives	21598-06-1	9	6623	2588.3	32593	40216	49542	1.01019	0.00884658	13.2697	3.73007	up
MEDP0443	C20H23N7O7	10-Formyl-Thf	Heterocyclic compounds	Pteridines and derivatives	2800-34-2	943820	1208400	647830	2347100	2703600	3755900	1.30098	0.0293699	3.14516	1.65313	up
MEDP0898	C8H9NO3	Pyridoxal	Heterocyclic compounds	Pteridines and derivatives	66-72-8	3413500	3963900	2809300	8106200	11198000	9242300	1.34418	0.0128018	2.80233	1.48663	up
MEDP2007	C9H9NO	3-Methyloxindole	Heterocyclic compounds	Indole and Its derivatives	1504-06-9	169390	159470	114760	286810	394330	292330	1.28635	0.021706	2.19438	1.13381	up
MEDP2298	C10H9NO2	Indole-3-acetic acid	Heterocyclic compounds	Indole and Its derivatives	87-51-4	135940	148150	86336	285770	378550	345230	1.30742	0.00437363	2.72538	1.44646	up
MADP0267	C9H17NO4	Carnitine C2:0	FA	CAR	14992-62-2	8410700	11280000	9990300	6486400	4697100	2921500	1.1883	0.0186433	0.47522	-1.07333	down
MADP0268	C11H21NO4	Carnitine isoC4:0	FA	CAR	25518-49-4	79362	119760	59242	245000	266330	208760	1.28855	0.0033023	2.78711	1.47877	up
MEDN1111	C12H24O3	12-Hydroxydodecanoic acid	FA	FFA	505-95-3	9	7702.9	9	41494	28949	32712	1.11556	0.00330027	13.3605	3.7399	up
MEDN1854	C18H36O4	9,10-dihydroxystearic acid	FA	FFA	120-87-6	133790	201790	302800	578250	400930	605470	1.22208	0.0197821	2.4823	1.31168	up
MEDP1289	C13H25NO4	Carnitine C6:0	FA	CAR	6418-78-6	9	10682	9	6407.3	27261	100840	1.04506	0.285509	12.5709	3.65201	up
MEDP1405	C21H41NO4	Carnitine C14:0	FA	CAR	-	42967	128840	75193	111500	299500	308440	1.05396	0.120158	2.91271	1.54236	up
MEDP1422	C15H29NO5	Carnitine C8-OH	FA	CAR	-	3844.6	9	2985.4	67467	25004	105010	1.07023	0.110352	28.8757	4.85178	up
MEDP1525	C21H35NO6	Carnitine C14:2:DC	FA	CAR	-	283830	454300	375450	465810	804990	972960	1.10502	0.116129	2.01491	1.01071	up
