# Supplementary material for: 20-Hydroxyecdysone and Receptor Interplay in the Regulation of Hemolymph Glucose Level in Honeybee (Apis mellifera) Larvae
Source: Metabolites. 2023 Jan 3;13(1):80. doi: 10.3390/metabo13010080 (PMC9865031; doi:10.3390/metabo13010080)
Supplement: Supplementary file 1 [file metabolites-13-00080-s001.zip › Table S7.xlsx]

## Sheet: Sheet1
Table S7 List of common differential metabolites between CK-6d vs 20E-6d and CK-7d vs 20E-7d.
Index	Formula	Compounds	Class I	Class II	CAS	CK6d_vs_20E6d	CK7d_vs_20E7d	20E1-5d	20E2-5d	20E3-5d	20E1-6d	20E2-6d	20E3-6d	20E1-7d	20E2-7d	20E3-7d	CK1-5d	CK2-5d	CK3-5d	CK1-6d	CK2-6d	CK3-6d	CK1-7d	CK2-7d	CK3-7d	cpd_ID	kegg_map
MADP0051	C4H11NO2	Diethanolamine	Alcohol and amines	Amines	111-42-2	up	up	193000	188000	247000	68300	154000	131000	69300	101000	96900	198000	176000	145000	28500	29300	42300	40400	52100	36600	C06772	ko00564
MEDN1135	C19H40O3	Heparin	Alcohol and amines	Alcohols	6145-69-3	up	up	1810000	365000	1810000	686000	569000	455000	682000	549000	1040000	833000	441000	1400000	96600	78300	70100	67200	201000	222000	C00374	ko04664,ko05133
MEDP0441	C13H18N2O3	N-Caffeoyl Putrescine	Alcohol and amines	Amines	29554-26-5	up	up	577000	380000	812000	30300	77500	106000	33000	72500	50200	653000	467000	205000	33900	21400	33700	14400	15600	17000	C03002	--
MADN0539	C20H20NO4	Proglumide	Amino acid and Its metabolomics	Amino acid derivatives	6620-60-6	up	up	76400	69900	43000	63800	86300	67100	52500	69600	76400	49400	36700	30800	8360	27600	12500	10500	6960	12600	C01795	--
MADN0549	C13H14N2O3	N-acetyl-DL-tryptophan	Amino acid and Its metabolomics	Amino acid derivatives	87-32-1	up	up	196000	345000	217000	250000	360000	286000	74700	251000	212000	375000	233000	338000	38600	14800	37900	10200	15900	8240	-	--
MADN0639	C14H17N3O3	Trp-Ala	Amino acid and Its metabolomics	Small Peptide	24046-71-7	up	up	358000	278000	650000	103000	206000	154000	74700	133000	222000	699000	417000	555000	16800	19600	38800	11300	9340	9150	-	--
MADN0647	C8H14N2O3S	Cys-Pro	Amino acid and Its metabolomics	Small Peptide	-	up	up	33700000	29500000	55900000	9140000	19300000	16300000	12500000	14600000	25400000	45500000	37000000	35400000	1390000	2250000	2460000	729000	1480000	517000	-	--
MADP0485	C4H9NO2	N-Ethylglycine	Amino acid and Its metabolomics	Amino acid derivatives	627-01-0	up	up	337000000	258000000	351000000	152000000	191000000	205000000	125000000	143000000	197000000	376000000	276000000	277000000	74500000	82100000	83900000	73400000	76200000	71800000	-	--
MADP0606	C16H19N3O3	Trp-Pro	Amino acid and Its metabolomics	Small Peptide	38136-75-3	up	up	723000	439000	774000	253000	293000	128000	165000	166000	209000	597000	452000	352000	79500	50100	64300	60900	111000	46800	-	--
MADP0619	C29H45N7O7S	Gly-Ser-Pro-Met-Phe-Val-NH2	Amino acid and Its metabolomics	Small Peptide	-	up	up	45900	169000	43800	112000	122000	71100	91500	124000	136000	83600	137000	62900	63700	23500	59200	59200	43800	55100	-	--
MADP0627	C14H18N2O4??	Tyr-Pro	Amino acid and Its metabolomics	Small Peptide	51871-47-7	up	up	1340000	863000	2620000	110000	136000	108000	88100	115000	102000	3690000	1270000	1080000	28300	64300	69800	54000	45600	41100	-	--
MADP0639	C9H17N3O4S	Asn-Met	Amino acid and Its metabolomics	Small Peptide	-	up	up	101000	85500	168000	59000	128000	98100	79900	89900	123000	253000	157000	238000	9	9	24400	9	9	9	-	--
MADN0018	C5H9NO3	N-Propionylglycine	Amino acid and Its metabolomics	Amino acids	21709-90-0	up	up	125000	117000	103000	74400	127000	97100	43500	86500	48600	137000	163000	166000	44900	41600	50000	9	9	9	-	--
MADN0020	C13H16N2O4	Phenylacetyl-L-Glutamine	Amino acid and Its metabolomics	Amino acid derivatives	28047-15-6	up	up	165000	146000	210000	110000	125000	130000	66900	157000	153000	197000	122000	114000	49900	18700	25200	19900	20900	13700	C04148	ko00360
MADN0120	C9H9NO4	3-Hydroxyhippuric Acid	Amino acid and Its metabolomics	Amino acid derivatives	1637-75-8	up	up	260000	160000	464000	65300	86400	123000	59300	35300	130000	365000	221000	214000	23700	25900	39900	6820	18800	8720	-	--
MADN0296	C7H7NO4	2-Furoylglycine	Amino acid and Its metabolomics	Amino acid derivatives	5657-19-2	up	up	34500	44700	48100	31400	43400	43400	21300	43300	35500	51000	52700	45200	7510	4370	13400	6610	9	9	-	--
MADP0393	C12H24N2O3	Ile-Ile	Amino acid and Its metabolomics	Small Peptide	42537-99-5	up	up	1190000	767000	2100000	579000	469000	663000	492000	374000	593000	2190000	1780000	6080000	162000	232000	167000	256000	157000	92500	-	--
MADN0435	C14H19N3O4	Phe-Ala-Gly	Amino acid and Its metabolomics	Small Peptide	-	up	up	19800	23700	24000	6760	17300	15400	5220	5560	19800	29200	28400	22800	4920	2460	2460	9	9	9	-	--
MADN0450	C11H23N5O3	Arg-Val	Amino acid and Its metabolomics	Small Peptide	2896-20-0	up	up	72200	62300	31600	18300	24000	22700	12600	16300	13300	48200	57700	39900	7580	6920	6920	8230	3160	8210	-	--
MADN0466	C10H14N2O6	cyclo(glu-glu)	Amino acid and Its metabolomics	Small Peptide	16691-00-2	up	up	6640000	3070000	12300000	888000	1270000	711000	328000	450000	408000	9800000	4770000	4030000	274000	127000	202000	138000	188000	166000	-	--
MADP0373	C12H24N2O3	Leu-Ile	Amino acid and Its metabolomics	Small Peptide	36077-41-5	up	up	1150000	712000	1670000	495000	444000	644000	473000	385000	472000	2450000	1870000	6700000	175000	278000	166000	275000	172000	156000	-	--
MADP0392	C12H24N2O3	Ile-Leu	Amino acid and Its metabolomics	Small Peptide	26462-22-6	up	up	1080000	760000	1670000	418000	529000	650000	429000	346000	580000	2070000	2130000	6260000	138000	248000	164000	191000	142000	103000	-	--
MADP0030	C4H9NO2	N,N-Dimethylglycine	Amino acid and Its metabolomics	Amino acid derivatives	1118-68-9	up	up	95500000	76200000	119000000	43700000	69600000	56400000	36200000	38200000	54900000	103000000	67700000	75400000	18300000	21500000	25600000	19500000	20600000	21800000	C01026	ko00260,ko01100
MADP0138	C8H15NO3	N-Acetyl-L-Leucine	Amino acid and Its metabolomics	Amino acid derivatives	1188-21-2	up	up	3570000	2190000	3970000	1940000	2980000	1600000	1960000	2290000	1940000	3630000	3240000	2800000	465000	9	9	403000	449000	356000	C02710	--
MADP0203	C10H16N2O7	L- -Glutamyl-L-glutamic acid	Amino acid and Its metabolomics	Amino acid and Its metabolomics	-	up	up	34500000	16700000	67900000	14300000	18600000	19900000	17700000	18300000	21700000	47300000	24000000	21400000	4850000	6790000	7870000	6530000	10700000	8050000	C05282	--
MADP0269	C4H9NO2	N-Methylalanine	Amino acid and Its metabolomics	Amino acid derivatives	3913-67-5	up	up	347000000	282000000	422000000	159000000	231000000	214000000	143000000	143000000	203000000	367000000	282000000	286000000	75400000	86600000	89700000	72200000	82800000	78600000	-	--
MADP0383	C12H24N2O3	Leu-Leu	Amino acid and Its metabolomics	Small Peptide	3303-31-9	up	up	988000	896000	1680000	497000	425000	501000	382000	300000	526000	2410000	2010000	6180000	206000	246000	129000	190000	239000	130000	-	--
MADP0339	C15H22N2O3	Leu-Phe	Amino acid and Its metabolomics	Small Peptide	-	up	up	761000	676000	980000	549000	938000	670000	306000	460000	619000	1380000	1460000	2420000	290000	294000	234000	173000	179000	219000	-	--
MADP0379	C10H20N2O4	Thr-Leu	Amino acid and Its metabolomics	Small Peptide	50299-12-2	up	up	54800	45500	67100	50900	39200	37900	46100	44900	49400	72500	70800	167000	13800	18100	29400	20600	21800	14300	-	--
MEDP1670	C13H17N3O4	Gly-Gly-Phe	Amino acid and Its metabolomics	Small Peptide	6234-26-0	up	up	511000	1490000	403000	1930000	4410000	1180000	2290000	3220000	3000000	437000	557000	187000	765000	712000	1270000	1270000	1400000	1410000	-	--
MADP0390	C12H25N5O3	Ile-Arg	Amino acid and Its metabolomics	Small Peptide	55715-01-0	up	up	1560000	1250000	1510000	1570000	1400000	912000	700000	796000	1030000	1900000	4040000	2330000	302000	380000	361000	329000	302000	371000	-	--
MADP0391	C10H14N2O6	Pyr-Glu	Amino acid and Its metabolomics	Small Peptide	29227-92-7	up	up	1110000	599000	2020000	188000	361000	435000	378000	216000	406000	1890000	972000	797000	22000	21500	44600	54400	85800	68200	-	--
MADP0332	C12H16N2O3	Ala-Phe	Amino acid and Its metabolomics	Small Peptide	3061-90-3	up	up	264000	243000	420000	283000	302000	223000	155000	215000	202000	763000	1180000	1080000	72200	123000	92500	61200	105000	87500	C05770	ko00860,ko01100,ko01240
MADN0315	C11H22N2O3	Leu-Val	Amino acid and Its metabolomics	Small Peptide	13588-95-9	up	up	250000	162000	386000	70300	62600	76600	80900	72800	34600	612000	633000	1280000	23100	37000	25400	32300	24300	33200	-	--
MADP0395	C10H18N2O5	Asp-Ile	Amino acid and Its metabolomics	Small Peptide	-	up	up	460000	265000	674000	82800	220000	135000	55500	102000	153000	1010000	492000	336000	52100	41000	30100	55500	30600	38100	-	--
MADP0397	C10H20N2O4	Leu-Thr	Amino acid and Its metabolomics	Small Peptide	-	up	up	430000	282000	544000	152000	219000	193000	156000	157000	152000	704000	716000	725000	41300	73100	53200	64100	69900	58300	-	--
MADP0406	C10H20N2O4	Ile-Thr	Amino acid and Its metabolomics	Small Peptide	59652-61-8	up	up	501000	286000	509000	170000	211000	197000	147000	138000	153000	643000	787000	744000	32000	67000	63600	58400	83400	52100	-	--
MADP0416	C18H23N5O4	His-Phe-Ala	Amino acid and Its metabolomics	Small Peptide	-	up	up	18700	53400	27400	73500	93200	63100	53400	104000	53900	20300	21600	19400	33700	18500	33100	19100	38700	34900	-	--
MEDN0041	C8H15NO3	Hexanoyl Glycine	Amino acid and Its metabolomics	Amino acid derivatives	24003-67-6	up	up	16700	16600	18800	83900	178000	66100	31700	76000	67600	19800	12600	11000	51800	11300	34600	10100	18900	6690	-	--
MEDN1404	C10H11NO3	4-Methylhippuric Acid	Amino acid and Its metabolomics	Amino acid derivatives	27115-50-0	up	up	54600	56600	49700	42300	64800	39900	51400	70900	65900	53400	40700	55400	10700	7210	12500	9	6190	9	-	--
MEDN1518	C7H13NO3	Acetylvaline	Amino acid and Its metabolomics	Amino acid derivatives	96-81-1	up	up	603000	404000	590000	258000	315000	317000	292000	207000	277000	494000	549000	581000	143000	87500	81000	127000	126000	134000	-	--
MEDN1669	C13H14N2O3	N-Acetyl-L-tryptophan	Amino acid and Its metabolomics	Amino acid derivatives	1218-34-4	up	up	55800	29200	68400	22300	51800	34900	20200	31300	62800	61900	43200	48600	10800	5100	5720	9	2860	9	-	--
MEDN1684	C10H20N2O4	S-Ribosyl-L-homocysteine	Amino acid and Its metabolomics	Amino acid derivatives	-	up	up	46000	32900	45600	35900	39900	30900	11500	13200	16800	31500	25400	31100	7250	2560	7210	2460	3700	4770	C03539	ko00270,ko01100,ko01230
MEDP0078	C18H20N2O3	Phe-Phe	Amino acid and Its metabolomics	Small Peptide	2577-40-4	up	up	227000	162000	513000	18200	71900	68000	39600	37900	61800	524000	402000	336000	13500	6360	5940	7650	7540	6810	-	--
MEDP0611	C8H11N3O3	N-Acetyl-L-Histidine	Amino acid and Its metabolomics	Amino acid derivatives	2497-02-1	up	up	401000	341000	766000	53200	85200	59100	55700	31900	82200	441000	293000	256000	11700	15800	19300	16300	31000	19500	C02997	--
MEDP1022	C13H18N2O4	Thr-Phe	Amino acid and Its metabolomics	Small Peptide	-	up	up	2250000	1830000	2680000	1960000	3130000	2250000	1410000	2660000	2900000	2210000	1750000	1110000	1230000	682000	1040000	286000	541000	280000	-	--
MEDP1682	C17H25N3O4	Leu-Gly-Phe	Amino acid and Its metabolomics	Small Peptide	-	up	up	42200	187000	67300	179000	1530000	950000	795000	361000	667000	116000	446000	188000	112000	50900	53400	38600	173000	41000	-	--
MEDP1884	C11H16N4O3	Pro-His	Amino acid and Its metabolomics	Small Peptide	100896-87-5	up	up	6210000	3150000	9580000	1420000	2270000	2020000	789000	1240000	1720000	7100000	5500000	4540000	425000	280000	446000	96400	149000	60900	-	--
MEDP1911	C20H21N3O3	Phe-Trp	Amino acid and Its metabolomics	Small Peptide	24587-41-5	up	up	359000	234000	696000	63500	196000	192000	83300	114000	241000	607000	368000	358000	9	9	9	9	9	9	-	--
MEDP1916	C11H13NO3	N-Acetyl-L-phenylalanine	Amino acid and Its metabolomics	Amino acid derivatives	2018-61-3	up	up	6500000	2310000	6310000	3090000	3680000	2750000	1420000	1910000	1900000	6430000	4060000	4890000	1600000	686000	752000	658000	562000	836000	C03519	ko00360,ko01100
MEDP1919	C11H18N2O2	Cyclo(Pro-Leu)	Amino acid and Its metabolomics	Small Peptide	2873-36-1	up	up	625000	420000	628000	77800	82900	52700	42800	25900	41800	780000	564000	444000	25000	30500	30900	7520	13000	14800	-	--
MEDP1935	C10H18N2O5	Ile-Asp	Amino acid and Its metabolomics	Small Peptide	-	up	up	3110000	2290000	4560000	804000	2160000	1550000	637000	883000	1300000	3590000	1940000	2310000	424000	245000	393000	167000	368000	186000	-	--
MEDP1963	C11H19N3O6S	S-(Methyl)glutathione	Amino acid and Its metabolomics	Amino acid derivatives	2922-56-7	up	up	105000	131000	136000	146000	101000	84400	28000	40300	44400	135000	166000	165000	82000	27000	31000	11800	17900	15900	C11347	--
MEDP2037	C11H13NO3	2-((3-Oxo-3-phenylpropyl)amino)acetic acid	Amino acid and Its metabolomics	Amino acids	56613-60-6	up	up	754000	779000	843000	1780000	2710000	2200000	1890000	2980000	2950000	1260000	1060000	1240000	1080000	452000	668000	321000	719000	175000	-	--
MADN0329	C6H7NO3S	2-Aminobenzenesulfonic acid	Benzene and substituted derivatives	Benzene and substituted derivatives	88-21-1	up	up	159000	145000	145000	149000	222000	149000	90500	141000	149000	136000	107000	133000	74900	95200	79200	55300	58900	33400	C06333	--
MADN0411	C7H7NO3	3-Amino-4-Hydroxybenzoic Acid	Benzene and substituted derivatives	Phenolic acids	1571-72-8	up	up	118000	109000	164000	151000	138000	121000	61600	111000	67000	150000	86500	47500	54600	48000	96000	23600	31000	36400	C12115	ko01100
MADN0550	C7H6ClNO4S	4-chloro-3-sulfonylaminobenzoic acid	Benzene and substituted derivatives	Benzene and substituted derivatives	1205-30-7	up	up	18900000	19700000	19400000	21400000	25800000	19300000	19100000	24900000	25000000	13300000	9500000	9060000	2390000	1230000	2970000	408000	1530000	387000	-	--
MEDN0620	C14H19NO9S2	Glucotropaeolin	Benzene and substituted derivatives	Benzene and substituted derivatives	499-26-3	up	up	26500	17200	19800	33800	40900	148000	15400	23100	36900	14600	10100	22900	26900	12600	20400	10000	11300	10300	C02153	ko01210
MEDN1213	C9H10O3	2-(4-hydroxyphenyl) propionate	Benzene and substituted derivatives	Phenolic acids	938-96-5	up	up	64100	69200	60000	31300	50300	31700	5370	16700	24200	61400	47500	36500	6120	6980	4200	3760	5600	2930	-	--
MEDN1231	C14H18O9	1-O-vanillyl-β-D-glucose	Benzene and substituted derivatives	Benzene and substituted derivatives	-	up	up	266000	298000	248000	151000	185000	226000	105000	171000	230000	341000	359000	319000	97000	64900	105000	35800	47800	38700	C20470	--
MEDN1737	C8H6O5	4-hydroxyisophthalic acid	Benzene and substituted derivatives	Phenolic acids	636-46-4	up	up	539000	268000	834000	58300	217000	158000	166000	198000	341000	684000	416000	416000	17600	13300	25500	9	8170	9	C21168	--
MEDN1744	C8H8O4	3-Methoxysalicylic Acid	Benzene and substituted derivatives	Benzene and substituted derivatives	877-22-5	up	up	28400	19600	23200	6780	5740	3560	2860	7200	3940	12400	24000	18800	9	9	9	9	9	9	-	--
MEDP0711	C9H12O2	4-Ethyl-2-methoxyphenol	Benzene and substituted derivatives	Phenolics	2785-89-9	up	up	2660000	9	1730000	160000	140000	55300	97500	37400	81600	987000	672000	783000	9	9	13100	9	9	18700	-	--
MEDP1234	C9H9NO4	Dopaquinone	Benzene and substituted derivatives	Benzene and substituted derivatives	4430-97-1	up	up	225000	137000	375000	39700	89100	88000	88400	45800	118000	305000	208000	187000	26100	40500	24100	26700	9720	11900	C00822	ko00350,ko01100
MEDP1812	C13H8O4	Urolithin A	Benzene and substituted derivatives	Benzene and substituted derivatives	1143-70-0	up	up	586000	329000	975000	48600	86300	75100	56000	81300	84900	579000	448000	416000	21100	12600	27600	4250	4970	9	-	--
MEDP2117	C8H8O3	2,5-Dihydroxyacetophenone	Benzene and substituted derivatives	Benzene and substituted derivatives	490-78-8	up	up	496000	320000	563000	43100	99500	68700	80700	120000	83800	129000	517000	121000	9	9	9	9	9	9	-	--
MEDP2180	C7H7NO3	Salicylhydroxamic acid	Benzene and substituted derivatives	Phenolics	89-73-6	up	up	219000	221000	209000	145000	155000	141000	136000	226000	190000	142000	184000	189000	69900	73900	45100	18800	100000	5670	-	--
MEDP2263	C10H13N3O	4-Hydroxydebrisoquine	Benzene and substituted derivatives	Benzene and substituted derivatives	59333-79-8	up	up	158000	241000	166000	211000	224000	188000	144000	296000	171000	113000	128000	120000	98600	102000	53500	50400	93100	60600	-	--
MADN0048	C6H12O6	D-Glucose	Carbohydrates and Its metabolites	Sugars	50-99-7	up	up	42400000	14200000	60900000	3920000	8630000	4220000	3530000	2520000	5060000	38300000	24200000	26300000	2720000	1060000	2040000	948000	1420000	1820000	C00031	ko00010,ko00030,ko00052,ko00500,ko00520,ko00524,ko01100,ko02010,ko04066,ko04068,ko04152,ko04742,ko04910,ko04911,ko04917,ko04922,ko04930,ko04931,ko04932,ko04933,ko04973,ko04976,ko04978,ko05230,ko05415
MADN0050	C18H32O16	D-Melezitose	Carbohydrates and Its metabolites	Sugars	597-12-6	up	up	8660000	3720000	9700000	1010000	2470000	3290000	1450000	1330000	3520000	10800000	5700000	6360000	266000	182000	326000	328000	534000	653000	C08243	--
MADN0061	C18H32O16	Maltotriose	Carbohydrates and Its metabolites	Sugars	1109-28-0	up	up	7680000	7000000	9810000	1280000	2300000	1780000	693000	633000	857000	7860000	6580000	4970000	145000	78800	186000	135000	184000	191000	C01835	ko02010,ko04973
MADN0062	C18H32O16	Raffinose	Carbohydrates and Its metabolites	Sugars	512-69-6	up	up	16600000	15000000	21300000	2550000	4450000	4030000	1580000	1480000	2320000	13300000	12700000	10600000	340000	129000	389000	306000	337000	473000	C00492	ko00052,ko01100,ko02010
MADN0359	C6H12O6	D-Tagatose	Carbohydrates and Its metabolites	Sugars	41847-61-4	up	up	19700000	12100000	21200000	2200000	2350000	2380000	1090000	793000	2240000	9650000	12200000	3310000	9	9	9	9	9	9	C00795	ko00052,ko01100
MADN0166	C6H10O5	1,6-anhydro-β-D-glucose	Carbohydrates and Its metabolites	Sugars	498-07-7	up	up	2220000	1700000	2240000	1280000	2020000	1100000	998000	1680000	1580000	1670000	1210000	1540000	518000	359000	370000	270000	356000	207000	-	--
MADN0181	C12H22O11	D-(+)-sucrose	Carbohydrates and Its metabolites	Sugars	57-50-1	up	up	112000000	93900000	69300000	19700000	20500000	9010000	4820000	6540000	7660000	60200000	61100000	37100000	2790000	1250000	2110000	718000	2020000	150000	C00089	ko00052,ko00500,ko01100,ko02010,ko04742,ko04973
MEDN0539	C23H39NO19	3'-Sialyllactose	Carbohydrates and Its metabolites	Sugars	35890-38-1	up	up	442000	211000	616000	78500	172000	174000	99500	89400	222000	546000	537000	339000	16100	36200	30500	26800	25900	43600	-	--
MEDN1757	C18H32O16	Isomaltotriose	Carbohydrates and Its metabolites	Sugars	3371-50-4	up	up	380000	282000	332000	254000	244000	258000	179000	137000	226000	262000	235000	147000	106000	104000	117000	84200	84800	85400	-	--
MEDN1758	C18H32O16	dextrin	Carbohydrates and Its metabolites	Sugars	9004-53-9	up	up	380000	282000	332000	254000	244000	258000	179000	137000	226000	262000	235000	147000	106000	104000	117000	84200	84800	85400	-	--
MEDP1246	C10H18N2O5	2,4-diacetamino-2,4,6-triphenoxy-D-mannopyranose	Carbohydrates and Its metabolites	Sugar derivatives	-	up	up	3050000	2010000	5340000	854000	2270000	1920000	568000	810000	1450000	3740000	2150000	2520000	470000	225000	391000	152000	369000	172000	C20424	ko00520,ko01100
MEDP1990	C12H22O11	Melibiose	Carbohydrates and Its metabolites	Sugars	585-99-9	up	up	450000	280000	1040000	106000	264000	310000	173000	111000	253000	732000	408000	381000	19500	12500	14900	28900	26500	22600	C05402	ko00052,ko01100,ko02010
MEDN1111	C12H24O3	12-Hydroxydodecanoic acid	FA	FFA	505-95-3	up	up	2680000	9	1590000	100000	70100	43100	41500	28900	32700	961000	1340000	781000	9	9	11400	9	7700	9	C08317	--
MEDN1854	C18H36O4	9,10-dihydroxystearic acid	FA	FFA	120-87-6	up	up	38800	47500	197000	273000	305000	262000	578000	401000	605000	85800	13300	13500	4990	91300	74400	134000	202000	303000	-	--
MEDP1289	C13H25NO4	Carnitine C6:0	FA	CAR	6418-78-6	up	up	1200000	523000	2220000	39200	68400	63800	6410	27300	101000	1640000	1030000	763000	10100	6190	7370	9	10700	9	-	--
MEDP1405	C21H41NO4	Carnitine??C14:0	FA	CAR	-	up	up	18200	36300	21800	365000	346000	138000	112000	300000	308000	66700	25200	31600	156000	64200	95900	43000	129000	75200	-	--
MEDP1422	C15H29NO5	Carnitine C8-OH	FA	CAR	-	up	up	402000	169000	718000	24400	56200	86500	67500	25000	105000	535000	321000	271000	2880	1640	4000	3840	9	2990	-	--
MADP0443	C42H80NO7P	PC(16:1/P-18:1)	GP	PC	-	up	up	1170000	1690000	1360000	11400000	14100000	8220000	15000000	19000000	22000000	1560000	1460000	1450000	3130000	3700000	4290000	6350000	9220000	8690000	-	--
MADP0457	C48H86NO7P	PC(22:5(4Z,7Z,10Z,13Z,16Z)/P-18:0)	GP	PC	-	up	up	105000	244000	106000	1360000	1410000	1090000	1450000	1730000	2150000	200000	9	371000	165000	188000	276000	283000	575000	443000	-	--
MADP0468	C46H80NO8P	PC(16:0/22:6)	GP	PC	59403-54-2	up	up	77000	98000	45700	160000	208000	172000	342000	363000	462000	79700	101000	98100	73300	73600	100000	160000	211000	125000	-	--
MADP0474	C46H84NO7P	PC(P-18:0/20:4)	GP	PC-P	97802-56-7	up	up	9	9	9	593000	677000	462000	630000	915000	1380000	9	9	9	9	9	9	62600	148000	98700	-	--
MADP0477	C44H84NO7P	PC(O-16:0/20:3)	GP	PC-O	-	up	up	966000	1010000	667000	7260000	7150000	5560000	8050000	9150000	12300000	881000	978000	939000	1030000	1100000	1030000	1430000	1890000	1480000	-	--
MADN0113	C9H11N5O3	Biopterin	Heterocyclic compounds	Pteridines and derivatives	22150-76-1	up	up	27000000	15800000	36600000	9180000	13700000	11200000	7860000	11200000	14300000	29200000	23900000	24100000	5090000	3130000	4490000	2180000	3320000	1830000	C06313	ko00790,ko01100,ko01240
MADN0237	C6H5NO3	6-Hydroxynicotinic Acid	Heterocyclic compounds	Pteridines and derivatives	5006-66-6	up	up	381000	407000	444000	325000	549000	477000	159000	264000	489000	580000	612000	540000	167000	42400	113000	31500	21500	24700	C01020	ko00760,ko01100
MADN0333	C10H7NO2	Quinoline-4-carboxylic acid	Heterocyclic compounds	Pteridines and derivatives	486-74-8	up	up	159000	111000	144000	144000	214000	167000	85700	161000	181000	164000	104000	107000	56700	79500	68400	65000	79100	31900	C06414	--
MADN0516	C7H5NO4	Pyridine-3,4-dicarboxylic acid	Heterocyclic compounds	Pyridine and pyridine derivatives	490-11-9	up	up	79700	70300	175000	31500	125000	125000	76500	28100	109000	169000	78300	92400	17900	39200	24000	29700	24600	14500	-	--
MADP0110	C6H11NO2	L-Pipecolic acid	Heterocyclic compounds	Heterocyclic compounds	1723-00-8	up	up	17900000	21000000	15600000	16300000	16400000	9910000	5880000	7700000	7720000	11300000	16200000	15700000	2670000	1910000	2320000	1810000	2320000	2040000	C00408	ko00310,ko01100
MADP0502	C5H5NO2	5-Hydroxypyridine-2(1H)-one	Heterocyclic compounds	Pyridine and pyridine derivatives	59273-17-5	up	up	1310000	1960000	1510000	921000	2230000	1150000	284000	594000	1350000	3160000	2480000	2940000	365000	198000	378000	82800	151000	19500	C01059	ko00760,ko01100
MEDN0099	C8H9NO4	4-Pyridoxic Acid	Heterocyclic compounds	Pteridines and derivatives	82-82-6	up	up	762000	600000	1190000	338000	597000	409000	299000	412000	554000	1070000	797000	951000	127000	55900	125000	13900	51100	8110	C00847	ko00750,ko01100
MEDN1514	C9H7NO3	5-hydroxyindole-2-carboxylic acid	Heterocyclic compounds	Indole and Its derivatives	21598-06-1	up	up	3930	4740	6000	16600	23700	33800	32600	40200	49500	7040	3040	2650	10500	13000	10700	9	6620	2590	-	--
MEDP1688	C27H44O7	Hydroxyecdysone	Hormones and hormone related compunds	Hormones and hormone related compunds	5289-74-7	up	up	9980000	5570000	7710000	1290000	1460000	829000	359000	243000	434000	246000	258000	171000	5860	19700	42600	9	70700	9	-	--
MEDP1715	C13H16N2O3	2-Hydroxymelatonin	Hormones and hormone related compunds	Hormones and hormone related compunds	229018-17-1	up	up	22900	33900	31800	50800	69000	56500	63900	99900	133000	27500	32000	16100	29900	17800	26300	17300	32300	19800	C09549	--
MADN0627	C10H14N5O8P	Guanosine-5'-monophosphate(5'-GMP)	Nucleotide And Its metabolomics	Nucleotide and Its metabolomics	85-32-5	up	up	747000	474000	408000	318000	490000	188000	124000	155000	113000	127000	290000	169000	76500	38400	29500	42200	63100	38200	-	--
MADP0506	C5H4ClN5	2-amino-6-chloropurine	Nucleotide And Its metabolomics	Nucleotide and Its metabolomics	10310-21-1	up	up	857000	414000	678000	109000	128000	9	62800	63000	23300	458000	355000	193000	9	9	9	9	9	9	-	--
MADN0026	C6H7N5	1-Methyladenine	Nucleotide And Its metabolomics	Nucleotide and Its metabolomics	5142-22-3	up	up	90500	82700	115000	83900	248000	95900	71500	165000	173000	130000	100000	131000	23700	8190	11300	7540	8790	5660	C02216	--
MADN0033	C10H12N5O7P	Guanosine 3',5'-Cyclic Monophosphate	Nucleotide And Its metabolomics	Nucleotide and Its metabolomics	7665-99-8	up	up	152000	193000	123000	100000	121000	39500	24700	56400	87700	176000	267000	215000	12000	13900	19900	9060	19900	8270	C00942	ko00230,ko01100,ko04022,ko04270,ko04540,ko04611,ko04713,ko04714,ko04730,ko04740,ko04744,ko04921,ko04923,ko04924,ko04925,ko04970,ko04976
MADN0343	C9H13N2O9P	3'-UMP	Nucleotide And Its metabolomics	Nucleotide and Its metabolomics	35170-03-7	up	up	6120000	4240000	5390000	7430000	9490000	4940000	4970000	6070000	4760000	4270000	3770000	2710000	2620000	998000	2420000	1480000	2210000	2160000	C01368	ko00240,ko01100
MADN0403	C10H15N3O5	2'-O-methylcytidine	Nucleotide And Its metabolomics	Nucleotide and Its metabolomics	70475-20-6	up	up	694000	661000	1080000	526000	619000	505000	419000	641000	626000	1010000	808000	955000	288000	230000	303000	238000	271000	327000	-	--
MADN0408	C10H15N2O8P	Thymidine-5'-phosphate(dTMP)	Nucleotide And Its metabolomics	Nucleotide and Its metabolomics	365-07-1	up	up	6580000	4810000	7210000	10900000	11400000	7720000	5690000	8870000	8900000	7220000	5210000	6280000	3020000	1100000	1980000	1380000	1280000	1110000	-	--
MADP0063	C10H13N5O4	Adenosine	Nucleotide And Its metabolomics	Nucleotide and Its metabolomics	58-61-7	up	up	9130000	11900000	5590000	3000000	6300000	10500000	2820000	2680000	5080000	13400000	11000000	15700000	1910000	977000	1230000	1260000	1090000	600000	C00212	ko00230,ko01100,ko02010,ko04022,ko04024,ko04071,ko04080,ko04270,ko04923,ko04924,ko05012,ko05032,ko05034
MADP0068	C10H13N5O4	Deoxyguanosine	Nucleotide And Its metabolomics	Nucleotide and Its metabolomics	961-07-9	up	up	3610000	2500000	6550000	1840000	2360000	1460000	2470000	2180000	1700000	6010000	3040000	3400000	1110000	997000	586000	648000	680000	640000	C00330	ko00230,ko01100,ko02010
MADP0107	C6H7N5O	7-Methylguanine	Nucleotide And Its metabolomics	Nucleotide and Its metabolomics	578-76-7	up	up	594000	826000	646000	1660000	1920000	1190000	1330000	1650000	1660000	1120000	708000	1080000	535000	452000	666000	580000	605000	714000	C02242	--
MADP0149	C14H17N5O8	N6-Succinyl Adenosine	Nucleotide And Its metabolomics	Nucleotide and Its metabolomics	4542-23-8	up	up	192000	228000	273000	339000	571000	304000	107000	166000	166000	363000	160000	181000	87100	29700	61700	22700	7970	16300	-	--
MADP0318	C11H15N2O5+	Nicotinamide riboside	Nucleotide And Its metabolomics	Nucleotide and Its metabolomics	1341-23-7	up	up	2180000	1790000	3600000	1790000	3430000	2620000	1030000	2260000	2220000	3260000	2110000	1660000	497000	220000	423000	163000	384000	444000	-	--
MADP0345	C11H15N5O5	2'-O-methylguanosine	Nucleotide And Its metabolomics	Nucleotide and Its metabolomics	2140-71-8	up	up	29900000	17900000	45300000	2670000	4520000	5370000	2490000	1960000	4470000	35700000	27800000	25400000	1780000	1590000	2100000	600000	1240000	698000	-	--
MEDP0177	C5H6N2O2	Thymine	Nucleotide And Its metabolomics	Nucleotide and Its metabolomics	65-71-4	up	up	378000	489000	257000	743000	808000	621000	300000	586000	630000	444000	364000	304000	331000	94200	195000	136000	141000	118000	C00178	ko00240,ko01100
MEDP1018	C10H13N5O3	5'-Deoxyadenosine	Nucleotide And Its metabolomics	Nucleotide and Its metabolomics	4754-39-6	up	up	712000	555000	592000	638000	956000	862000	157000	343000	521000	773000	628000	334000	105000	46600	85900	29300	56100	27500	-	--
MEDP1162	C6H7N5O	1-Methylguanine	Nucleotide And Its metabolomics	Nucleotide and Its metabolomics	938-85-2	up	up	30200000	24800000	49500000	31500000	40800000	28600000	27600000	30300000	32300000	33300000	30000000	31400000	13500000	9320000	14700000	9390000	12800000	13800000	C04152	--
MADN0090	C3H9N3O3S	Guanidinoethyl Sulfonate	Organic acid And Its derivatives	Sulfonic acids	543-18-0	up	up	67100	61600	70700	67200	115000	86500	78300	70000	96700	113000	62200	77400	39600	29100	35800	12600	20500	8460	C01959	ko00430
MADN0091	C9H9NO3	Hippuric Acid	Organic acid And Its derivatives	Organic acid And Its derivatives	495-69-2	up	up	2600000	2310000	3390000	1590000	2410000	2160000	1800000	2430000	3590000	3700000	2680000	3000000	580000	400000	557000	9	262000	9	C01586	ko00360,ko01100
MADN0097	C5H6N2O4	L-Dihydroorotic Acid	Organic acid And Its derivatives	Organic acid And Its derivatives	5988-19-2	up	up	1990000	1180000	2910000	660000	1140000	1290000	642000	652000	839000	2530000	1530000	1150000	517000	324000	370000	170000	311000	240000	C00337	ko00240,ko01100,ko01240
MADN0104	C5H5NO2	Pyrrole-2-Carboxylic Acid	Organic acid And Its derivatives	Organic acid And Its derivatives	634-97-9	up	up	22400000	25600000	21800000	20900000	27600000	12600000	3750000	9800000	16800000	37700000	27500000	36500000	6770000	3240000	4920000	718000	1480000	789000	C05942	ko00330
MADN0108	C8H14O4	Subericacid	Organic acid And Its derivatives	Organic acid And Its derivatives	505-48-6	up	up	6220000	6050000	8030000	2400000	3940000	2540000	1280000	2080000	2180000	8880000	6880000	5950000	442000	215000	485000	111000	172000	100000	C08278	--
MADN0114	C5H8O4	Ethylmalonic acid	Organic acid And Its derivatives	Organic acid And Its derivatives	601-75-2	up	up	415000	484000	433000	7020000	3660000	5790000	6830000	7980000	8900000	1310000	474000	421000	285000	166000	119000	443000	691000	265000	-	--
MADN0115	C5H10N2O3	beta-Ureidoisobutyric acid	Organic acid And Its derivatives	Organic acid And Its derivatives	2905-86-4	up	up	543000	479000	659000	188000	191000	78900	16500	25600	21000	366000	285000	254000	9	9	11400	9	9	4890	C05100	--
MADN0132	C6H8O5	2-Oxoadipic acid	Organic acid And Its derivatives	Organic acid And Its derivatives	3184-35-8	up	up	442000	1770000	487000	5660000	2630000	4300000	2930000	3110000	2620000	1600000	1300000	1250000	1100000	3280000	1720000	933000	1060000	1100000	C00322	ko00300,ko00310,ko00380,ko01100,ko01210,ko01230,ko01240
MADN0133	C9H12O7S	1,2-Ethanediol, 1-(3-methoxy-4-(sulfooxy)phenyl)-	Organic acid And Its derivatives	Organic acid And Its derivatives	3415-67-6	up	up	358000	199000	217000	230000	432000	258000	600000	852000	948000	227000	164000	180000	55400	39100	22300	26100	59500	17400	-	--
MADN0150	C6H8O2	2,4-Hexadienoic acid	Organic acid And Its derivatives	Organic acid And Its derivatives	110-44-1	up	up	476000	718000	412000	440000	739000	403000	108000	195000	353000	859000	766000	824000	113000	63100	138000	24200	49000	18400	-	--
MADN0186	C5H6O6	4-Hydroxy-2-Oxoglutaric Acid	Organic acid And Its derivatives	Organic acid And Its derivatives	1187-99-1	up	up	3420000	3090000	2970000	2530000	2820000	2770000	2210000	2740000	2910000	2370000	2990000	2990000	1430000	1140000	1260000	488000	1450000	435000	-	--
MADN0192	C7H12O4	3-Methyladipic acid	Organic acid And Its derivatives	Organic acid And Its derivatives	-	up	up	68000	39800	78300	21000	39800	34000	23500	40100	49600	45400	52700	56100	9	9	9	9	9	9	-	--
MADN0206	C5H10O3	2-Hydroxy-3-Methylbutanoic Acid	Organic acid And Its derivatives	Organic acid And Its derivatives	4026-18-0	up	up	2180000	2530000	2200000	7180000	9630000	5900000	12600000	18600000	34100000	2980000	2690000	2240000	2880000	2010000	2380000	3350000	4120000	2250000	-	--
MADN0506	C8H18N2O4S	N-2-hydroxyethylpiperazine-N''-2-ethanesulfonic acid	Organic acid And Its derivatives	Sulfonic acids	7365-45-9	up	up	84800000	35200000	146000000	13400000	26100000	33300000	29500000	14000000	22400000	73800000	47400000	46400000	5900000	7510000	8520000	9190000	8620000	13200000	-	--
MADN0520	C7H4Cl2O3	3,5-Dichlorosalicylic acid	Organic acid And Its derivatives	Organicacid and Its derivatives	320-72-9	up	up	543000	437000	712000	319000	525000	385000	299000	398000	431000	549000	387000	328000	239000	146000	200000	129000	165000	128000	-	--
MADN0559	C7H8ClN3O4S2	Hydrochlorothiazide	Organic acid And Its derivatives	Organicacid and Its derivatives	58-93-5	up	up	615000	424000	1170000	141000	543000	479000	181000	191000	548000	906000	562000	545000	28800	27000	31800	15300	51100	11500	C07041	--
MADN0608	C4H8O3	2-Hydroxybutyric acid	Organic acid And Its derivatives	Organicacid and Its derivatives	600-15-7	up	up	686000	742000	449000	2060000	4060000	2320000	1130000	1560000	1530000	600000	470000	446000	542000	448000	502000	556000	819000	645000	-	--
MADN0609	C3H7NO5S	L-Cysteic acid	Organic acid And Its derivatives	Organicacid and Its derivatives	498-40-8	up	up	1770000	981000	3090000	244000	422000	287000	115000	130000	300000	2820000	2170000	1200000	114000	104000	136000	72500	68600	81100	-	--
MADP0035	C6H14N2O	N-Acetylputrescine	Organic acid And Its derivatives	Organic acid And Its derivatives	18233-70-0	up	up	7780000	5500000	9060000	3310000	4830000	3360000	3620000	5290000	7710000	9970000	8240000	8870000	1920000	1760000	1990000	1560000	1860000	1330000	C02714	ko00330,ko01100
MADP0089	C6H11NO3	4-Acetamidobutyric Acid	Organic acid And Its derivatives	Organic acid And Its derivatives	3025-96-5	up	up	2620000	1100000	2370000	565000	542000	223000	38600	132000	168000	1580000	2010000	1030000	29000	31500	42600	24800	47700	31500	C02946	ko00330,ko01100
MADP0093	C4H7N3O	Creatinine	Organic acid And Its derivatives	Organic acid And Its derivatives	60-27-5	up	up	791000	589000	771000	475000	601000	576000	413000	1020000	443000	891000	599000	682000	167000	229000	224000	85700	378000	78900	C00791	ko00330,ko01100
MEDN0282	C5H4O3	2–Furanoic Acid	Organic acid And Its derivatives	Organic acid And Its derivatives	88-14-2	up	up	46900	122000	60400	115000	140000	67600	20300	34200	75500	120000	106000	135000	34900	19500	33500	9	15800	9	C01546	ko01100
MEDN0284	C6H12O3	2-Hydroxy-4-methylvaleric acid	Organic acid And Its derivatives	Organic acid And Its derivatives	498-36-2	up	up	151000	154000	138000	1450000	903000	1260000	1630000	1860000	2500000	318000	175000	125000	96900	64400	59000	150000	209000	78300	-	--
MEDN0290	C5H10O3	3-Hydroxy-3-Methyl Butyric Acid	Organic acid And Its derivatives	Organic acid And Its derivatives	625-08-1	up	up	414000	1090000	383000	1950000	2490000	970000	6660000	4340000	2920000	1920000	917000	757000	607000	364000	419000	1070000	1590000	803000	-	--
MEDN0301	C9H8O4	Caffeic Acid	Organic acid And Its derivatives	Organic acid And Its derivatives	331-39-5	up	up	39400	109000	99300	42500	104000	88700	79400	102000	89400	127000	100000	56700	9	9	9	9	13200	9	C01481	--
MEDN0338	C9H10O3	DL-3-Phenyllactic acid(Pla)	Organic acid And Its derivatives	Organic acid And Its derivatives	828-01-3	up	up	57400	46700	40900	21800	36600	35000	7940	8860	16900	53800	42700	23900	4450	3080	2770	9	9	2490	C01479	--
MEDN1009	C8H8O3	3-Hydroxyphenylacetic acid	Organic acid And Its derivatives	Organic acid And Its derivatives	621-37-4	up	up	90700	68600	73000	150000	194000	143000	376000	248000	190000	67000	79400	65100	45700	39200	39900	98100	51500	64200	C05593	ko00350,ko00360,ko01100
MEDN1098	C6H12O3	2-ethyl-2-hydroxybutyric acid	Organic acid And Its derivatives	Organic acid And Its derivatives	3639-21-2	up	up	965000	460000	682000	264000	270000	223000	150000	50400	70200	756000	1020000	334000	61800	54700	61300	42400	39500	36400	-	--
MEDN1328	C6H12O3	L-Leucic acid	Organic acid And Its derivatives	Organic acid And Its derivatives	13748-90-8	up	up	65300	78400	63900	1150000	623000	1050000	1120000	1200000	1360000	217000	81600	67700	33200	38000	19900	88200	139000	29500	-	--
MEDN1499	C6H12O3	2-Hydroxyhexanoic acid	Organic acid And Its derivatives	Organic acid And Its derivatives	6064-63-7	up	up	67700	78000	61100	1050000	583000	931000	1070000	1150000	1210000	205000	75800	65000	32500	29900	17600	80200	117000	34600	-	--
MADN0140	C5H8O3	3-Methyl-2-Oxobutanoic Acid	Organic acid And Its derivatives	Organic acid And Its derivatives	759-05-7	up	up	38800	53700	26600	124000	305000	111000	326000	397000	417000	111000	128000	177000	73700	54700	64200	70000	99000	107000	C00141	ko00280,ko00290,ko00770,ko01100,ko01210,ko01230,ko01240
MEDP1818	C6H13NO4	Bicine	Organic acid And Its derivatives	Organic acid And Its derivatives	150-25-4	up	up	26700	40000	65900	48000	167000	87600	104000	82700	77200	27600	43900	25400	43200	25500	40700	19600	36900	53300	-	--
MADN0147	C4H4O5	Oxaloacetic acid	Organic acid And Its derivatives	Organic acid And Its derivatives	328-42-7	down	up	3570000	1280000	2610000	9	9	9	954000	391000	521000	2270000	5070000	1740000	355000	416000	218000	199000	141000	123000	C00036	ko00010,ko00020,ko00250,ko00620,ko00630,ko01100,ko01200,ko01210,ko01230,ko01240,ko04922,ko04964,ko05230
MADN0631	C10H18N4O5	Gln-Gln	Amino acid and Its metabolomics	Small Peptide	54419-93-1	down	down	90400	116000	196000	89600	67800	55900	45600	61500	13400	250000	267000	352000	291000	164000	245000	128000	89700	115000	-	--
MADP0267	C9H17NO4	Carnitine C2:0	FA	CAR	14992-62-2	down	down	1930000	1910000	2090000	4010000	2060000	1940000	6490000	4700000	2920000	2030000	2060000	1990000	13600000	7710000	10100000	8410000	11300000	9990000	C02571	ko04931
