# Supplementary material for: 20-Hydroxyecdysone and Receptor Interplay in the Regulation of Hemolymph Glucose Level in Honeybee (Apis mellifera) Larvae
Source: Metabolites. 2023 Jan 3;13(1):80. doi: 10.3390/metabo13010080 (PMC9865031; doi:10.3390/metabo13010080)
Supplement: Supplementary file 1 [file metabolites-13-00080-s001.zip › Table S8.xlsx]

## Sheet: Sheet1
Table S8 Pathway analysis results from the honeybee larvae metabolomics for the six pairwise comparisons.
CK-5d vs CK-6d	Kegg_level_1	Kegg_pathway	ko_id	P_value	DA_score	Up_num	Down_num	CK-6d vs CK-7d	Kegg_level_1	Kegg_pathway	ko_id	P_value	DA_score	Up_num	Down_num	CK-5d vs CK-7d	Kegg_level_1	Kegg_pathway	ko_id	P_value	DA_score	Up_num	Down_num
	Metabolism	Galactose metabolism	ko00052	0.00201192	-0.909091	0	10		Metabolism	Tryptophan metabolism	ko00380	0.0112679	-0.384615	0	5		Metabolism	Amino sugar and nucleotide sugar metabolism	ko00520	0.00102107	-0.466667	3	10
	Metabolism	Amino sugar and nucleotide sugar metabolism	ko00520	0.00565573	-0.666667	1	11		Metabolism	One carbon pool by folate	ko00670	0.0138105	-1	0	2		Metabolism	Galactose metabolism	ko00052	0.0151273	-0.818182	0	9
	Human Diseases	Insulin resistance	ko04931	0.0184474	0.2	3	2		Human Diseases	Pertussis	ko05133	0.0383269	0	1	1		Organismal Systems	Renin secretion	ko04924	0.0947753	-1	0	3
	Organismal Systems	Insulin secretion	ko04911	0.0413864	-0.5	1	3		Human Diseases	Antifolate resistance	ko01523	0.0709517	-0.5	0	2		Organismal Systems	Vascular smooth muscle contraction	ko04270	0.0947753	-1	0	3
	Metabolism	Monobactam biosynthesis	ko00261	0.0413864	-0.5	1	3		Metabolism	Vitamin B6 metabolism	ko00750	0.109524	-0.4	0	2		Organismal Systems	Regulation of lipolysis in adipocytes	ko04923	0.0947753	-1	0	3
	Human Diseases	Diabetic cardiomyopathy	ko05415	0.0697701	-0.166667	2	3		Human Diseases	Prion disease	ko05020	0.119231	-1	0	1		Organismal Systems	Salivary secretion	ko04970	0.0947753	-0.333333	1	2
	Metabolism	Phenylalanine metabolism	ko00360	0.0757146	-0.533333	1	9		Organismal Systems	Vasopressin-regulated water reabsorption	ko04962	0.119231	-1	0	1		Environmental Information Processing	cGMP-PKG signaling pathway	ko04022	0.0947753	-1	0	3
	Environmental Information Processing	cGMP-PKG signaling pathway	ko04022	0.0924059	-1	0	3		Environmental Information Processing	Ras signaling pathway	ko04014	0.119231	-1	0	1		Organismal Systems	Oxytocin signaling pathway	ko04921	0.0947753	-0.333333	1	2
	Organismal Systems	Renin secretion	ko04924	0.0924059	-1	0	3		Organismal Systems	Cortisol synthesis and secretion	ko04927	0.119231	-1	0	1		Organismal Systems	Aldosterone synthesis and secretion	ko04925	0.0947753	-0.333333	1	2
	Organismal Systems	Regulation of lipolysis in adipocytes	ko04923	0.0924059	-1	0	3		Human Diseases	Vibrio cholerae infection	ko05110	0.119231	-1	0	1		Organismal Systems	Vitamin digestion and absorption	ko04977	0.107103	-0.1	3	4
	Organismal Systems	Vascular smooth muscle contraction	ko04270	0.0924059	-1	0	3		Environmental Information Processing	Hedgehog signaling pathway	ko04340	0.119231	-1	0	1		Human Diseases	Insulin resistance	ko04931	0.13707	0.4	3	1
	Organismal Systems	Salivary secretion	ko04970	0.0924059	-0.333333	1	2		Organismal Systems	Leukocyte transendothelial migration	ko04670	0.119231	-1	0	1		Metabolism	Pyrimidine metabolism	ko00240	0.139366	-0.590909	0	13
	Organismal Systems	Oxytocin signaling pathway	ko04921	0.0924059	-0.333333	1	2		Environmental Information Processing	MAPK signaling pathway	ko04010	0.119231	-1	0	1		Human Diseases	African trypanosomiasis	ko05143	0.208827	0	1	1
	Environmental Information Processing	AMPK signaling pathway	ko04152	0.0924059	-0.333333	1	2		Organismal Systems	Aldosterone-regulated sodium reabsorption	ko04960	0.119231	-1	0	1		Organismal Systems	Platelet activation	ko04611	0.208827	-1	0	2
	Organismal Systems	Aldosterone synthesis and secretion	ko04925	0.0924059	-0.333333	1	2		Organismal Systems	Chemokine signaling pathway	ko04062	0.119231	-1	0	1		Environmental Information Processing	Calcium signaling pathway	ko04020	0.208827	0	1	1
	Environmental Information Processing	ABC transporters	ko02010	0.201693	-0.522727	0	23		Organismal Systems	Fc epsilon RI signaling pathway	ko04664	0.119231	1	1	0		Organismal Systems	Fc epsilon RI signaling pathway	ko04664	0.208827	-1	0	2
	Metabolism	Pyrimidine metabolism	ko00240	0.249391	-0.454545	1	11		Human Diseases	Chagas disease	ko05142	0.119231	-1	0	1		Metabolism	One carbon pool by folate	ko00670	0.208827	-1	0	2
	Organismal Systems	Platelet activation	ko04611	0.205346	-1	0	2		Human Diseases	Endocrine resistance	ko01522	0.119231	-1	0	1		Organismal Systems	Longevity regulating pathway - worm	ko04212	0.208827	0	1	1
	Metabolism	Terpenoid backbone biosynthesis	ko00900	0.205346	-1	0	2		Organismal Systems	Parathyroid hormone synthesis, secretion and action	ko04928	0.119231	-1	0	1		Organismal Systems	Melanogenesis	ko04916	0.208827	0	1	1
	Organismal Systems	Insulin signaling pathway	ko04910	0.205346	-1	0	2		Human Diseases	Human T-cell leukemia virus 1 infection	ko05166	0.119231	-1	0	1		Organismal Systems	Insulin signaling pathway	ko04910	0.208827	-1	0	2
CK-5d vs 20E-5d	Kegg_level_1	Kegg_pathway	ko_id	P_value	DA_score	Up_num	Down_num	CK-6d vs 20E-6d	Kegg_level_1	Kegg_pathway	ko_id	P_value	DA_score	Up_num	Down_num	CK-7d vs 20E-7d	Kegg_level_1	Kegg_pathway	ko_id	P_value	DA_score	Up_num	Down_num
	Environmental Information Processing	Calcium signaling pathway	ko04020	0.00158428	-1	0	2		Metabolism	Glycolysis / Gluconeogenesis	ko00010	0.00336286	0.5	3	1		Organismal Systems	Regulation of lipolysis in adipocytes	ko04923	0.0259708	1	3	0
	Organismal Systems	Pancreatic secretion	ko04972	0.00158428	-1	0	2		Metabolism	Galactose metabolism	ko00052	0.0284069	0.545455	6	0		Environmental Information Processing	cGMP-PKG signaling pathway	ko04022	0.0259708	1	3	0
	Organismal Systems	Oxytocin signaling pathway	ko04921	0.00464401	-0.666667	0	2		Environmental Information Processing	HIF-1 signaling pathway	ko04066	0.0468044	0.75	3	0		Organismal Systems	Renin secretion	ko04924	0.0259708	1	3	0
	Organismal Systems	Salivary secretion	ko04970	0.00464401	-0.666667	0	2		Human Diseases	Type II diabetes mellitus	ko04930	0.0594164	1	2	0		Organismal Systems	Serotonergic synapse	ko04726	0.0259708	1	3	0
	Metabolism	Porphyrin and chlorophyll metabolism	ko00860	0.0147792	0	1	1		Human Diseases	Insulin resistance	ko04931	0.0965001	0.2	2	1		Organismal Systems	Vascular smooth muscle contraction	ko04270	0.0259708	1	3	0
	Organismal Systems	Endocrine and other factor-regulated calcium reabsorption	ko04961	0.0416667	-1	0	1		Metabolism	Arginine and proline metabolism	ko00330	0.131443	0.4	6	0		Organismal Systems	Axon regeneration	ko04361	0.0259708	1	3	0
	Environmental Information Processing	Hedgehog signaling pathway	ko04340	0.0416667	-1	0	1		Metabolism	Phenylalanine metabolism	ko00360	0.131443	0.4	6	0		Metabolism	Tryptophan metabolism	ko00380	0.0564369	0.538462	7	0
	Cellular Processes	Oocyte meiosis	ko04114	0.0416667	-1	0	1		Environmental Information Processing	cGMP-PKG signaling pathway	ko04022	0.149803	0.666667	2	0		Human Diseases	African trypanosomiasis	ko05143	0.0885057	1	2	0
	Organismal Systems	Adrenergic signaling in cardiomyocytes	ko04261	0.0416667	-1	0	1		Organismal Systems	Vascular smooth muscle contraction	ko04270	0.149803	0.666667	2	0		Metabolism	One carbon pool by folate	ko00670	0.0885057	1	2	0
	Environmental Information Processing	Apelin signaling pathway	ko04371	0.0416667	-1	0	1		Organismal Systems	Renin secretion	ko04924	0.149803	0.666667	2	0		Organismal Systems	Insulin signaling pathway	ko04910	0.0885057	1	2	0
	Organismal Systems	Aldosterone-regulated sodium reabsorption	ko04960	0.0416667	-1	0	1		Organismal Systems	Regulation of lipolysis in adipocytes	ko04923	0.149803	0.666667	2	0		Organismal Systems	Platelet activation	ko04611	0.0885057	1	2	0
	Organismal Systems	Inflammatory mediator regulation of TRP channels	ko04750	0.0416667	-1	0	1		Environmental Information Processing	AMPK signaling pathway	ko04152	0.149803	0.666667	2	0		Organismal Systems	Olfactory transduction	ko04740	0.0885057	1	2	0
	Organismal Systems	Cholinergic synapse	ko04725	0.0416667	-1	0	1		Organismal Systems	Carbohydrate digestion and absorption	ko04973	0.15959	0.5	3	0		Metabolism	Folate biosynthesis	ko00790	0.159506	0.6	3	0
	Organismal Systems	Parathyroid hormone synthesis, secretion and action	ko04928	0.0416667	-1	0	1		Organismal Systems	Glucagon signaling pathway	ko04922	0.20946	0.2	3	1		Organismal Systems	Bile secretion	ko04976	0.188813	0.5	4	0
	Organismal Systems	Chemokine signaling pathway	ko04062	0.0416667	-1	0	1		Metabolism	Valine, leucine and isoleucine biosynthesis	ko00290	0.231588	0.428571	3	0		Metabolism	Galactose metabolism	ko00052	0.20341	0.454545	5	0
	Organismal Systems	Ovarian steroidogenesis	ko04913	0.0416667	-1	0	1		Metabolism	Pyruvate metabolism	ko00620	0.231588	0.142857	2	1		Cellular Processes	Gap junction	ko04540	0.213576	0.666667	2	0
	Human Diseases	Dilated cardiomyopathy	ko05414	0.0416667	-1	0	1		Organismal Systems	Fc epsilon RI signaling pathway	ko04664	0.245211	1	1	0		Human Diseases	Morphine addiction	ko05032	0.213576	0.666667	2	0
	Human Diseases	Chagas disease	ko05142	0.0416667	-1	0	1		Organismal Systems	C-type lectin receptor signaling pathway	ko04625	0.245211	1	1	0		Organismal Systems	Aldosterone synthesis and secretion	ko04925	0.213576	0.666667	2	0
	Human Diseases	Amoebiasis	ko05146	0.0416667	-1	0	1		Human Diseases	Non-alcoholic fatty liver disease	ko04932	0.245211	1	1	0		Organismal Systems	Salivary secretion	ko04970	0.213576	0.666667	2	0
	Organismal Systems	Leukocyte transendothelial migration	ko04670	0.0416667	-1	0	1		Organismal Systems	Phototransduction	ko04744	0.245211	1	1	0		Organismal Systems	Oxytocin signaling pathway	ko04921	0.213576	0.666667	2	0
